# Supplementary material for: Dissecting cell-free DNA fragmentation variation in tumors using cell line-derived xenograft mouse
Source: PLoS One. 2025 Jul 15;20(7):e0327483. doi: 10.1371/journal.pone.0327483 (PMC12262859; doi:10.1371/journal.pone.0327483)
Supplement: S1 Table — (XLSX) [file pone.0327483.s002.xlsx]

## Sheet: A
Table A. Statistics summary of the sequencing data for the samples
Sample_ID	Cell_line/Source	Anatomical_Site	Deptha	hiQual_reads	cfDNAb	cfDNA-hs_alignc	ctDNA	hs_MappingRatio	ctDNAd	Tumor frace	Ploidyf	Periodicity (bp) (mm-cfDNA)	Periodicity (bp) (hs-ctDNA)
NP1	Normal Plasma	Blood	35.44	413.61M	405.43M	0.0271	-	-	-	-	-	10.44	-
NP2			35.85	432.10M	424.57M	0.027	-	-	-	-	-
NP3			37.57	432.94M	425.04M	0.027	-	-	-	-	-
SIP1	MHCC-97H (Liver)	Pancreas	33.42	397.98M	347.56M	0.0256	41.57M	0.910584	0.104445	0.6588	1.592	10.06	8.91
SIP2			33.18	361.78M	344.55M	0.0243	9.41M	0.892815	0.0260244	0.5753	1.593
SIP3			37.67	449.30M	356.50M	0.028	85.17M	0.922753	0.189572	0.6562	1.587
SIR1		Rectum	36.15	396.80M	386.33M	0.025	2.35M	0.790217	0.00593098	0.269	1.625	9.37	5.99
SIR2			36.57	376.27M	360.06M	0.0258	1.67M	0.691757	0.00443275	0.3721	1.636
SIR3			35.05	410.41M	403.71M	0.0237	0.84M	0.636964	0.00205679	0.2564	1.499
SUP1	A549 (Lung)	Pancreas	40.08	476.37M	469.51M	0.0277	1.41M	0.594486	0.00295286	0.2228	1.353	10.22	7.58
SUP2			40.29	491.74M	478.46M	0.0271	6.81M	0.813302	0.0138457	0.5932	1.725
SUP3			42.67	471.10M	454.05M	0.0274	2.08M	0.636378	0.00441276	0.04692	1.808
SUR1		Rectum	41.06	494.26M	482.07M	0.0273	2.92M	0.707881	0.00591373	0.3752	1.371	10.26	6.19
SUR2			42.78	278.73M	270.85M	0.0284	0.77M	0.522783	0.00277127	0.2078	1.767
SUR3			39.31	351.27M	343.18M	0.0276	2.53M	0.736769	0.0071937	0.4802	1.732
a: depth based on mm10
b: high-quality reads of mouse cfDNA
c: percentage of high quality mouse cfDNA reads mapping to hg19, with mapping quality ≥ 30 and aligned length ≥ 50, i.e., human-prone mouse cfDNA fragments
d: percentage of human-derived ctDNA in high-quality reads
e: the tumor fractions estimated for 4 pooled representative samples are 0.6449 (SIP), 0.2891 (SIR), 0.4595 (SUP), and 0.2909 (SUR), respetively
f: the ploidy estimated for 4 pooled representative samples are 1.588 (SIP), 1.646 (SIR), 1.73 (SUP), and 1.729 (SUR), respectively

## Sheet: B
Table B. ichorCNA results of CDX models
sample	chr	start	end	copy.number	event	logR	subclone.status	Corrected_Copy_Number	Corrected_Call	logR_Copy_Number
SIP1	chr1	1000001	2000000	1	HETD	NA	0	1	HETD	NA
SIP1	chr1	2000001	3000000	1	HETD	NA	0	1	HETD	NA
SIP1	chr1	4000001	5000000	1	HETD	-0.4247	0	1	HETD	0.922099
SIP1	chr1	5000001	6000000	1	HETD	-0.394	0	1	HETD	0.964209
SIP1	chr1	6000001	7000000	1	HETD	0.0186	0	1	HETD	1.62637
SIP1	chr1	7000001	8000000	1	HETD	0.0821	0	1	HETD	1.74616
SIP1	chr1	8000001	9000000	1	HETD	-0.0791	0	1	HETD	1.45206
SIP1	chr1	9000001	10000000	1	HETD	-0.05	0	1	HETD	1.50275
SIP1	chr1	10000001	11000000	1	HETD	-0.0246	0	1	HETD	1.54784
SIP1	chr1	11000001	12000000	1	HETD	-0.0032	0	1	HETD	1.58645
SIP1	chr1	12000001	13000000	1	HETD	-0.1058	0	1	HETD	1.40644
SIP1	chr1	14000001	15000000	1	HETD	0.0313	0	1	HETD	1.64991
SIP1	chr1	15000001	16000000	1	HETD	-0.4266	0	1	HETD	0.919523
SIP1	chr1	16000001	17000000	1	HETD	-0.5644	0	1	HETD	0.741402
SIP1	chr1	18000001	19000000	1	HETD	-0.3374	0	1	HETD	1.04423
SIP1	chr1	19000001	20000000	1	HETD	-0.3567	0	1	HETD	1.01659
SIP1	chr1	20000001	21000000	1	HETD	-0.5055	0	1	HETD	0.81546
SIP1	chr1	21000001	22000000	1	HETD	-0.4079	0	1	HETD	0.945032
SIP1	chr1	22000001	23000000	1	HETD	-0.4652	0	1	HETD	0.867901
SIP1	chr1	23000001	24000000	1	HETD	-0.5009	0	1	HETD	0.821372
SIP1	chr1	24000001	25000000	1	HETD	-0.3348	0	1	HETD	1.04798
SIP1	chr1	25000001	26000000	1	HETD	-0.4492	0	1	HETD	0.889131
SIP1	chr1	26000001	27000000	1	HETD	-0.3788	0	1	HETD	0.985392
SIP1	chr1	27000001	28000000	1	HETD	-0.4187	0	1	HETD	0.930259
SIP1	chr1	28000001	29000000	1	HETD	-0.4693	0	1	HETD	0.862499
SIP1	chr1	30000001	31000000	1	HETD	NA	0	1	HETD	NA
SIP1	chr1	31000001	32000000	1	HETD	-0.4447	0	1	HETD	0.895145
SIP1	chr1	32000001	33000000	1	HETD	-0.3808	0	1	HETD	0.982592
SIP1	chr1	33000001	34000000	1	HETD	-0.4214	0	1	HETD	0.926583
SIP1	chr1	34000001	35000000	1	HETD	-0.3744	0	1	HETD	0.991565
SIP1	chr1	35000001	36000000	1	HETD	-0.4348	0	1	HETD	0.90844
SIP1	chr1	36000001	37000000	1	HETD	-0.3484	0	1	HETD	1.02843
SIP1	chr1	37000001	38000000	1	HETD	-0.3859	0	1	HETD	0.975469
SIP1	chr1	38000001	39000000	1	HETD	-0.4058	0	1	HETD	0.947917
SIP1	chr1	39000001	40000000	1	HETD	-0.4348	0	1	HETD	0.90844
SIP1	chr1	40000001	41000000	1	HETD	-0.4263	0	1	HETD	0.919929
SIP1	chr1	41000001	42000000	1	HETD	-0.4521	0	1	HETD	0.885266
SIP1	chr1	42000001	43000000	1	HETD	-0.3927	0	1	HETD	0.966012
SIP1	chr1	43000001	44000000	1	HETD	-0.3566	0	1	HETD	1.01673
SIP1	chr1	44000001	45000000	1	HETD	-0.3597	0	1	HETD	1.01233
SIP1	chr1	45000001	46000000	1	HETD	-0.4193	0	1	HETD	0.929441
SIP1	chr1	46000001	47000000	1	HETD	-0.416	0	1	HETD	0.933942
SIP1	chr1	47000001	48000000	1	HETD	-0.3998	0	1	HETD	0.956184
SIP1	chr1	48000001	49000000	1	HETD	-0.3895	0	1	HETD	0.970457
SIP1	chr1	49000001	50000000	1	HETD	-0.3435	0	1	HETD	1.03546
SIP1	chr1	50000001	51000000	1	HETD	-0.3378	0	1	HETD	1.04366
SIP1	chr1	51000001	52000000	1	HETD	-0.3831	0	1	HETD	0.979376
SIP1	chr1	52000001	53000000	1	HETD	-0.4142	0	1	HETD	0.936401
SIP1	chr1	53000001	54000000	1	HETD	-0.4153	0	1	HETD	0.934898
SIP1	chr1	54000001	55000000	1	HETD	-0.4027	0	1	HETD	0.952184
SIP1	chr1	55000001	56000000	1	HETD	-0.4164	0	1	HETD	0.933396
SIP1	chr1	56000001	57000000	1	HETD	-0.3423	0	1	HETD	1.03718
SIP1	chr1	57000001	58000000	1	HETD	-0.2846	0	1	HETD	1.12177
SIP1	chr1	58000001	59000000	1	HETD	-0.4069	0	1	HETD	0.946405
SIP1	chr1	59000001	60000000	1	HETD	-0.4246	0	1	HETD	0.922235
SIP1	chr1	60000001	61000000	1	HETD	-0.3867	0	1	HETD	0.974354
SIP1	chr1	61000001	62000000	1	HETD	-0.3295	0	1	HETD	1.05565
SIP1	chr1	62000001	63000000	1	HETD	-0.4551	0	1	HETD	0.881275
SIP1	chr1	63000001	64000000	1	HETD	-0.3284	0	1	HETD	1.05725
SIP1	chr1	64000001	65000000	1	HETD	-0.355	0	1	HETD	1.01901
SIP1	chr1	65000001	66000000	1	HETD	-0.3283	0	1	HETD	1.05739
SIP1	chr1	66000001	67000000	1	HETD	-0.4041	0	1	HETD	0.950256
SIP1	chr1	67000001	68000000	1	HETD	-0.3561	0	1	HETD	1.01745
SIP1	chr1	68000001	69000000	1	HETD	-0.2905	0	1	HETD	1.11296
SIP1	chr1	69000001	70000000	1	HETD	-0.4659	0	1	HETD	0.866978
SIP1	chr1	70000001	71000000	1	HETD	-0.3966	0	1	HETD	0.960608
SIP1	chr1	71000001	72000000	1	HETD	-0.3122	0	1	HETD	1.08088
SIP1	chr1	72000001	73000000	1	HETD	-0.4258	0	1	HETD	0.920607
SIP1	chr1	73000001	74000000	1	HETD	-0.3039	0	1	HETD	1.0931
SIP1	chr1	74000001	75000000	1	HETD	-0.33	0	1	HETD	1.05493
SIP1	chr1	75000001	76000000	1	HETD	-0.33	0	1	HETD	1.05493
SIP1	chr1	76000001	77000000	1	HETD	-0.3519	0	1	HETD	1.02343
SIP1	chr1	77000001	78000000	1	HETD	-0.3717	0	1	HETD	0.995363
SIP1	chr1	78000001	79000000	1	HETD	-0.3679	0	1	HETD	1.00072
SIP1	chr1	79000001	80000000	1	HETD	-0.3033	0	1	HETD	1.09398
SIP1	chr1	80000001	81000000	1	HETD	-0.3155	0	1	HETD	1.07605
SIP1	chr1	81000001	82000000	1	HETD	-0.3376	0	1	HETD	1.04394
SIP1	chr1	82000001	83000000	1	HETD	-0.413	0	1	HETD	0.938042
SIP1	chr1	84000001	85000000	1	HETD	-0.3792	0	1	HETD	0.984831
SIP1	chr1	85000001	86000000	1	HETD	-0.258	0	1	HETD	1.16192
SIP1	chr1	86000001	87000000	1	HETD	-0.3563	0	1	HETD	1.01716
SIP1	chr1	87000001	88000000	1	HETD	-0.3319	0	1	HETD	1.05218
SIP1	chr1	88000001	89000000	1	HETD	-0.3562	0	1	HETD	1.0173
SIP1	chr1	89000001	90000000	1	HETD	-0.3708	0	1	HETD	0.996631
SIP1	chr1	90000001	91000000	1	HETD	-0.3186	0	1	HETD	1.07151
SIP1	chr1	91000001	92000000	1	HETD	-0.3342	0	1	HETD	1.04885
SIP1	chr1	92000001	93000000	1	HETD	-0.3778	0	1	HETD	0.986793
SIP1	chr1	93000001	94000000	1	HETD	-0.4191	0	1	HETD	0.929714
SIP1	chr1	94000001	95000000	1	HETD	-0.4048	0	1	HETD	0.949293
SIP1	chr1	95000001	96000000	1	HETD	-0.3784	0	1	HETD	0.985952
SIP1	chr1	96000001	97000000	1	HETD	-0.3783	0	1	HETD	0.986092
SIP1	chr1	97000001	98000000	1	HETD	-0.4466	0	1	HETD	0.892603
SIP1	chr1	98000001	99000000	1	HETD	-0.3558	0	1	HETD	1.01787
SIP1	chr1	99000001	100000000	1	HETD	-0.3393	0	1	HETD	1.04149
SIP1	chr1	100000001	101000000	1	HETD	-0.3931	0	1	HETD	0.965457
SIP1	chr1	101000001	102000000	1	HETD	-0.4096	0	1	HETD	0.942699
SIP1	chr1	102000001	103000000	1	HETD	-0.367	0	1	HETD	1.00199
SIP1	chr1	105000001	106000000	1	HETD	-0.2901	0	1	HETD	1.11356
SIP1	chr1	106000001	107000000	1	HETD	-0.3835	0	1	HETD	0.978818
SIP1	chr1	107000001	108000000	1	HETD	-0.4023	0	1	HETD	0.952736
SIP1	chr1	109000001	110000000	1	HETD	-0.4003	0	1	HETD	0.955494
SIP1	chr1	110000001	111000000	1	HETD	-0.3745	0	1	HETD	0.991425
SIP1	chr1	111000001	112000000	1	HETD	-0.276	0	1	HETD	1.13467
SIP1	chr1	112000001	113000000	1	HETD	-0.3362	0	1	HETD	1.04596
SIP1	chr1	113000001	114000000	1	HETD	-0.4558	0	1	HETD	0.880345
SIP1	chr1	114000001	115000000	1	HETD	-0.3332	0	1	HETD	1.0503
SIP1	chr1	115000001	116000000	1	HETD	-0.3677	0	1	HETD	1.001
SIP1	chr1	116000001	117000000	1	HETD	-0.3657	0	1	HETD	1.00383
SIP1	chr1	117000001	118000000	1	HETD	-0.3793	0	1	HETD	0.984691
SIP1	chr1	118000001	119000000	1	HETD	-0.2926	0	1	HETD	1.10984
SIP1	chr1	119000001	120000000	1	HETD	-0.3967	0	1	HETD	0.960469
SIP1	chr1	150000001	151000000	3	GAIN	1.3739	0	6	HLAMP	5.77534
SIP1	chr1	151000001	152000000	3	GAIN	1.4019	0	6	HLAMP	5.90882
SIP1	chr1	152000001	153000000	3	GAIN	1.4824	0	6	HLAMP	6.30734
SIP1	chr1	153000001	154000000	3	GAIN	1.4472	0	6	HLAMP	6.13034
SIP1	chr1	154000001	155000000	3	GAIN	1.4232	0	6	HLAMP	6.01212
SIP1	chr1	155000001	156000000	3	GAIN	1.2963	0	5	HLAMP	5.41866
SIP1	chr1	156000001	157000000	3	GAIN	1.4062	0	6	HLAMP	5.92955
SIP1	chr1	157000001	158000000	3	GAIN	1.4076	0	6	HLAMP	5.93632
SIP1	chr1	158000001	159000000	3	GAIN	1.1148	0	5	HLAMP	4.65566
SIP1	chr1	159000001	160000000	2	NEUT	0.2212	0	2	NEUT	2.02774
SIP1	chr1	160000001	161000000	2	NEUT	0.2657	0	2	NEUT	2.12371
SIP1	chr1	162000001	163000000	2	NEUT	0.1845	0	2	NEUT	1.9508
SIP1	chr1	163000001	164000000	2	NEUT	0.1637	0	2	NEUT	1.90805
SIP1	chr1	164000001	165000000	2	NEUT	0.155	0	2	NEUT	1.89035
SIP1	chr1	165000001	166000000	2	NEUT	0.1938	0	2	NEUT	1.97011
SIP1	chr1	166000001	167000000	2	NEUT	0.2281	0	2	NEUT	2.04243
SIP1	chr1	167000001	168000000	2	NEUT	0.2163	0	2	NEUT	2.01736
SIP1	chr1	168000001	169000000	2	NEUT	0.1482	0	2	NEUT	1.87659
SIP1	chr1	169000001	170000000	2	NEUT	0.2094	0	2	NEUT	2.00279
SIP1	chr1	170000001	171000000	2	NEUT	0.2225	0	2	NEUT	2.03051
SIP1	chr1	171000001	172000000	2	NEUT	0.1637	0	2	NEUT	1.90805
SIP1	chr1	172000001	173000000	2	NEUT	0.147	0	2	NEUT	1.87417
SIP1	chr1	173000001	174000000	2	NEUT	0.1791	0	2	NEUT	1.93964
SIP1	chr1	174000001	175000000	2	NEUT	0.1369	0	2	NEUT	1.85386
SIP1	chr1	175000001	176000000	2	NEUT	0.1921	0	2	NEUT	1.96657
SIP1	chr1	176000001	177000000	2	NEUT	0.2576	0	2	NEUT	2.10602
SIP1	chr1	177000001	178000000	2	NEUT	0.3053	0	2	NEUT	2.21164
SIP1	chr1	178000001	179000000	2	NEUT	0.1779	0	2	NEUT	1.93716
SIP1	chr1	179000001	180000000	2	NEUT	0.1941	0	2	NEUT	1.97074
SIP1	chr1	180000001	181000000	2	NEUT	0.2035	0	2	NEUT	1.99039
SIP1	chr1	181000001	182000000	2	NEUT	0.1856	0	2	NEUT	1.95307
SIP1	chr1	182000001	183000000	2	NEUT	0.2596	0	2	NEUT	2.11038
SIP1	chr1	183000001	184000000	2	NEUT	0.1967	0	2	NEUT	1.97616
SIP1	chr1	184000001	185000000	2	NEUT	0.2779	0	2	NEUT	2.15054
SIP1	chr1	185000001	186000000	2	NEUT	0.1475	0	2	NEUT	1.87517
SIP1	chr1	186000001	187000000	2	NEUT	0.1254	0	2	NEUT	1.83092
SIP1	chr1	187000001	188000000	2	NEUT	0.1878	0	2	NEUT	1.95763
SIP1	chr1	188000001	189000000	2	NEUT	0.3519	0	2	NEUT	2.31824
SIP1	chr1	189000001	190000000	2	NEUT	NA	0	2	NEUT	NA
SIP1	chr1	190000001	191000000	2	NEUT	NA	0	2	NEUT	NA
SIP1	chr1	191000001	192000000	2	NEUT	0.3368	0	2	NEUT	2.28332
SIP1	chr1	192000001	193000000	2	NEUT	0.2393	0	2	NEUT	2.06642
SIP1	chr1	193000001	194000000	2	NEUT	0.1651	0	2	NEUT	1.9109
SIP1	chr1	194000001	195000000	2	NEUT	0.3283	0	2	NEUT	2.26382
SIP1	chr1	195000001	196000000	2	NEUT	0.3999	0	2	NEUT	2.43171
SIP1	chr1	196000001	197000000	2	NEUT	0.1964	0	2	NEUT	1.97553
SIP1	chr1	197000001	198000000	2	NEUT	0.1927	0	2	NEUT	1.96782
SIP1	chr1	198000001	199000000	2	NEUT	0.2312	0	2	NEUT	2.04905
SIP1	chr1	199000001	200000000	2	NEUT	0.1424	0	2	NEUT	1.8649
SIP1	chr1	200000001	201000000	2	NEUT	0.18	0	2	NEUT	1.94149
SIP1	chr1	201000001	202000000	2	NEUT	0.1575	0	2	NEUT	1.89542
SIP1	chr1	202000001	203000000	2	NEUT	0.1266	0	2	NEUT	1.83331
SIP1	chr1	203000001	204000000	2	NEUT	0.1527	0	2	NEUT	1.88569
SIP1	chr1	204000001	205000000	2	NEUT	0.2461	0	2	NEUT	2.08108
SIP1	chr1	205000001	206000000	2	NEUT	NA	0	2	NEUT	NA
SIP1	chr1	207000001	208000000	2	NEUT	0.187	0	2	NEUT	1.95598
SIP1	chr1	208000001	209000000	2	NEUT	0.2312	0	2	NEUT	2.04905
SIP1	chr1	209000001	210000000	2	NEUT	0.2678	0	2	NEUT	2.12831
SIP1	chr1	210000001	211000000	2	NEUT	0.2259	0	2	NEUT	2.03774
SIP1	chr1	211000001	212000000	2	NEUT	0.233	0	2	NEUT	2.0529
SIP1	chr1	212000001	213000000	2	NEUT	0.1969	0	2	NEUT	1.97658
SIP1	chr1	213000001	214000000	2	NEUT	0.2574	0	2	NEUT	2.10559
SIP1	chr1	214000001	215000000	2	NEUT	0.3212	0	2	NEUT	2.24762
SIP1	chr1	215000001	216000000	2	NEUT	0.26	0	2	NEUT	2.11125
SIP1	chr1	216000001	217000000	2	NEUT	0.3049	0	2	NEUT	2.21074
SIP1	chr1	217000001	218000000	2	NEUT	0.2848	0	2	NEUT	2.16582
SIP1	chr1	218000001	219000000	2	NEUT	0.2216	0	2	NEUT	2.02859
SIP1	chr1	219000001	220000000	2	NEUT	0.2136	0	2	NEUT	2.01165
SIP1	chr1	220000001	221000000	2	NEUT	0.1963	0	2	NEUT	1.97532
SIP1	chr1	221000001	222000000	2	NEUT	0.2188	0	2	NEUT	2.02265
SIP1	chr1	222000001	223000000	2	NEUT	0.1857	0	2	NEUT	1.95328
SIP1	chr1	225000001	226000000	2	NEUT	0.203	0	2	NEUT	1.98934
SIP1	chr1	226000001	227000000	2	NEUT	0.2319	0	2	NEUT	2.05055
SIP1	chr1	227000001	228000000	2	NEUT	0.1643	0	2	NEUT	1.90927
SIP1	chr1	228000001	229000000	2	NEUT	0.153	0	2	NEUT	1.88629
SIP1	chr1	229000001	230000000	2	NEUT	0.1929	0	2	NEUT	1.96824
SIP1	chr1	230000001	231000000	2	NEUT	0.2203	0	2	NEUT	2.02583
SIP1	chr1	231000001	232000000	2	NEUT	0.1858	0	2	NEUT	1.95349
SIP1	chr1	232000001	233000000	2	NEUT	0.1286	0	2	NEUT	1.83729
SIP1	chr1	233000001	234000000	2	NEUT	0.2255	0	2	NEUT	2.03689
SIP1	chr1	234000001	235000000	2	NEUT	0.2422	0	2	NEUT	2.07266
SIP1	chr1	235000001	236000000	2	NEUT	NA	0	2	NEUT	NA
SIP1	chr1	236000001	237000000	2	NEUT	0.1767	0	2	NEUT	1.93469
SIP1	chr1	237000001	238000000	2	NEUT	0.202	0	2	NEUT	1.98724
SIP1	chr1	238000001	239000000	2	NEUT	0.2536	0	2	NEUT	2.09732
SIP1	chr1	239000001	240000000	2	NEUT	0.1752	0	2	NEUT	1.93161
SIP1	chr1	240000001	241000000	2	NEUT	0.2717	0	2	NEUT	2.13688
SIP1	chr1	241000001	242000000	2	NEUT	0.2726	0	2	NEUT	2.13886
SIP1	chr1	242000001	243000000	2	NEUT	0.1714	0	2	NEUT	1.9238
SIP1	chr1	244000001	245000000	2	NEUT	0.2132	0	2	NEUT	2.0108
SIP1	chr1	245000001	246000000	2	NEUT	0.1897	0	2	NEUT	1.96158
SIP1	chr1	246000001	247000000	2	NEUT	0.1129	0	2	NEUT	1.80619
SIP1	chr1	247000001	248000000	2	NEUT	0.1491	0	2	NEUT	1.8784
SIP1	chr2	1000001	2000000	0	HOMD	-1.4841	0	0	HOMD	0.015625
SIP1	chr2	2000001	3000000	0	HOMD	-1.3808	0	0	HOMD	0.015625
SIP1	chr2	3000001	4000000	0	HOMD	NA	0	0	HOMD	NA
SIP1	chr2	4000001	5000000	0	HOMD	-1.3124	0	0	HOMD	0.0224043
SIP1	chr2	6000001	7000000	0	HOMD	-1.2361	0	0	HOMD	0.0798751
SIP1	chr2	7000001	8000000	0	HOMD	-1.3305	0	0	HOMD	0.015625
SIP1	chr2	8000001	9000000	0	HOMD	-1.3699	0	0	HOMD	0.015625
SIP1	chr2	9000001	10000000	0	HOMD	-1.3536	0	0	HOMD	0.015625
SIP1	chr2	10000001	11000000	0	HOMD	-1.4102	0	0	HOMD	0.015625
SIP1	chr2	11000001	12000000	0	HOMD	-1.3636	0	0	HOMD	0.015625
SIP1	chr2	12000001	13000000	0	HOMD	-1.3055	0	0	HOMD	0.0274775
SIP1	chr2	13000001	14000000	0	HOMD	-1.389	0	0	HOMD	0.015625
SIP1	chr2	14000001	15000000	0	HOMD	-1.3004	0	0	HOMD	0.0312428
SIP1	chr2	15000001	16000000	0	HOMD	-1.3789	0	0	HOMD	0.015625
SIP1	chr2	16000001	17000000	0	HOMD	NA	0	0	HOMD	NA
SIP1	chr2	17000001	18000000	0	HOMD	-1.3324	0	0	HOMD	0.015625
SIP1	chr2	18000001	19000000	0	HOMD	-1.2675	0	0	HOMD	0.0558554
SIP1	chr2	19000001	20000000	0	HOMD	-1.3052	0	0	HOMD	0.0276986
SIP1	chr2	20000001	21000000	0	HOMD	-1.3073	0	0	HOMD	0.0261517
SIP1	chr2	21000001	22000000	0	HOMD	NA	0	0	HOMD	NA
SIP1	chr2	22000001	23000000	0	HOMD	-1.3555	0	0	HOMD	0.015625
SIP1	chr2	23000001	24000000	0	HOMD	-1.323	0	0	HOMD	0.015625
SIP1	chr2	24000001	25000000	0	HOMD	-1.3458	0	0	HOMD	0.015625
SIP1	chr2	25000001	26000000	0	HOMD	-1.2277	0	0	HOMD	0.0863899
SIP1	chr2	26000001	27000000	2	NEUT	0.1885	0	2	NEUT	1.95909
SIP1	chr2	27000001	28000000	2	NEUT	0.1692	0	2	NEUT	1.91929
SIP1	chr2	28000001	29000000	2	NEUT	0.2391	0	2	NEUT	2.06599
SIP1	chr2	29000001	30000000	2	NEUT	0.1159	0	2	NEUT	1.81211
SIP1	chr2	30000001	31000000	2	NEUT	0.1965	0	2	NEUT	1.97574
SIP1	chr2	31000001	32000000	2	NEUT	NA	0	2	NEUT	NA
SIP1	chr2	32000001	33000000	2	NEUT	0.1014	0	2	NEUT	1.78363
SIP1	chr2	33000001	34000000	2	NEUT	NA	0	2	NEUT	NA
SIP1	chr2	34000001	35000000	2	NEUT	0.2167	0	2	NEUT	2.0182
SIP1	chr2	35000001	36000000	2	NEUT	0.2568	0	2	NEUT	2.10428
SIP1	chr2	36000001	37000000	2	NEUT	0.2077	0	2	NEUT	1.99921
SIP1	chr2	37000001	38000000	2	NEUT	0.1906	0	2	NEUT	1.96345
SIP1	chr2	38000001	39000000	2	NEUT	0.1868	0	2	NEUT	1.95556
SIP1	chr2	39000001	40000000	2	NEUT	0.1858	0	2	NEUT	1.95349
SIP1	chr2	40000001	41000000	2	NEUT	0.1784	0	2	NEUT	1.93819
SIP1	chr2	41000001	42000000	2	NEUT	0.2035	0	2	NEUT	1.99039
SIP1	chr2	42000001	43000000	2	NEUT	0.2411	0	2	NEUT	2.07029
SIP1	chr2	43000001	44000000	2	NEUT	0.1753	0	2	NEUT	1.93181
SIP1	chr2	44000001	45000000	2	NEUT	0.1708	0	2	NEUT	1.92257
SIP1	chr2	45000001	46000000	2	NEUT	0.2189	0	2	NEUT	2.02286
SIP1	chr2	46000001	47000000	2	NEUT	0.2036	0	2	NEUT	1.9906
SIP1	chr2	47000001	48000000	2	NEUT	0.1764	0	2	NEUT	1.93407
SIP1	chr2	48000001	49000000	2	NEUT	0.2317	0	2	NEUT	2.05012
SIP1	chr2	49000001	50000000	2	NEUT	0.1517	0	2	NEUT	1.88366
SIP1	chr2	50000001	51000000	2	NEUT	0.3138	0	2	NEUT	2.23083
SIP1	chr2	51000001	52000000	2	NEUT	0.2033	0	2	NEUT	1.98997
SIP1	chr2	52000001	53000000	2	NEUT	0.2053	0	2	NEUT	1.99417
SIP1	chr2	53000001	54000000	2	NEUT	0.2043	0	2	NEUT	1.99207
SIP1	chr2	54000001	55000000	2	NEUT	0.2825	0	2	NEUT	2.16072
SIP1	chr2	55000001	56000000	2	NEUT	0.2062	0	2	NEUT	1.99606
SIP1	chr2	56000001	57000000	2	NEUT	0.1746	0	2	NEUT	1.93037
SIP1	chr2	57000001	58000000	2	NEUT	0.1958	0	2	NEUT	1.97428
SIP1	chr2	58000001	59000000	2	NEUT	0.1748	0	2	NEUT	1.93078
SIP1	chr2	59000001	60000000	2	NEUT	0.1303	0	2	NEUT	1.84068
SIP1	chr2	60000001	61000000	2	NEUT	0.1771	0	2	NEUT	1.93552
SIP1	chr2	61000001	62000000	2	NEUT	0.171	0	2	NEUT	1.92298
SIP1	chr2	62000001	63000000	2	NEUT	0.1597	0	2	NEUT	1.89989
SIP1	chr2	63000001	64000000	2	NEUT	0.1676	0	2	NEUT	1.91601
SIP1	chr2	64000001	65000000	2	NEUT	0.2131	0	2	NEUT	2.01059
SIP1	chr2	65000001	66000000	2	NEUT	0.1864	0	2	NEUT	1.95473
SIP1	chr2	66000001	67000000	2	NEUT	0.2142	0	2	NEUT	2.01292
SIP1	chr2	67000001	68000000	2	NEUT	0.1644	0	2	NEUT	1.90947
SIP1	chr2	68000001	69000000	2	NEUT	0.2356	0	2	NEUT	2.05848
SIP1	chr2	69000001	70000000	2	NEUT	0.2411	0	2	NEUT	2.07029
SIP1	chr2	70000001	71000000	2	NEUT	0.2386	0	2	NEUT	2.06492
SIP1	chr2	71000001	72000000	2	NEUT	0.224	0	2	NEUT	2.0337
SIP1	chr2	72000001	73000000	2	NEUT	0.2337	0	2	NEUT	2.0544
SIP1	chr2	73000001	74000000	2	NEUT	0.2024	0	2	NEUT	1.98808
SIP1	chr2	74000001	75000000	2	NEUT	0.2255	0	2	NEUT	2.03689
SIP1	chr2	75000001	76000000	2	NEUT	0.245	0	2	NEUT	2.0787
SIP1	chr2	76000001	77000000	2	NEUT	0.2256	0	2	NEUT	2.0371
SIP1	chr2	77000001	78000000	2	NEUT	0.239	0	2	NEUT	2.06578
SIP1	chr2	78000001	79000000	2	NEUT	0.2451	0	2	NEUT	2.07892
SIP1	chr2	79000001	80000000	2	NEUT	0.2314	0	2	NEUT	2.04948
SIP1	chr2	80000001	81000000	2	NEUT	0.2012	0	2	NEUT	1.98557
SIP1	chr2	81000001	82000000	2	NEUT	0.1635	0	2	NEUT	1.90764
SIP1	chr2	82000001	83000000	2	NEUT	0.2561	0	2	NEUT	2.10276
SIP1	chr2	83000001	84000000	2	NEUT	0.2388	0	2	NEUT	2.06535
SIP1	chr2	84000001	85000000	2	NEUT	0.2355	0	2	NEUT	2.05826
SIP1	chr2	85000001	86000000	2	NEUT	0.1464	0	2	NEUT	1.87296
SIP1	chr2	86000001	87000000	2	NEUT	0.11	0	2	NEUT	1.80048
SIP1	chr2	99000001	100000000	2	NEUT	0.1698	0	2	NEUT	1.92052
SIP1	chr2	100000001	101000000	2	NEUT	0.184	0	2	NEUT	1.94976
SIP1	chr2	101000001	102000000	2	NEUT	0.2042	0	2	NEUT	1.99186
SIP1	chr2	102000001	103000000	2	NEUT	0.1295	0	2	NEUT	1.83908
SIP1	chr2	103000001	104000000	2	NEUT	0.1946	0	2	NEUT	1.97178
SIP1	chr2	104000001	105000000	2	NEUT	0.2586	0	2	NEUT	2.1082
SIP1	chr2	105000001	106000000	2	NEUT	0.2219	0	2	NEUT	2.02923
SIP1	chr2	106000001	107000000	2	NEUT	0.1556	0	2	NEUT	1.89156
SIP1	chr2	107000001	108000000	2	NEUT	0.0837	0	2	NEUT	1.74925
SIP1	chr2	108000001	109000000	2	NEUT	0.1164	0	2	NEUT	1.81309
SIP1	chr2	109000001	110000000	2	NEUT	0.0692	0	2	NEUT	1.7214
SIP1	chr2	113000001	114000000	2	NEUT	0.0895	0	2	NEUT	1.76047
SIP1	chr2	115000001	116000000	2	NEUT	0.2685	0	2	NEUT	2.12985
SIP1	chr2	116000001	117000000	2	NEUT	0.2416	0	2	NEUT	2.07137
SIP1	chr2	117000001	118000000	2	NEUT	0.2011	0	2	NEUT	1.98536
SIP1	chr2	118000001	119000000	2	NEUT	0.178	0	2	NEUT	1.93737
SIP1	chr2	119000001	120000000	2	NEUT	0.212	0	2	NEUT	2.00827
SIP1	chr2	120000001	121000000	2	NEUT	0.1975	0	2	NEUT	1.97783
SIP1	chr2	121000001	122000000	2	NEUT	0.2037	0	2	NEUT	1.99081
SIP1	chr2	122000001	123000000	2	NEUT	0.1195	0	2	NEUT	1.81922
SIP1	chr2	123000001	124000000	2	NEUT	0.1831	0	2	NEUT	1.9479
SIP1	chr2	124000001	125000000	2	NEUT	0.0598	0	2	NEUT	1.70349
SIP1	chr2	125000001	126000000	2	NEUT	0.1066	0	2	NEUT	1.79381
SIP1	chr2	126000001	127000000	2	NEUT	0.1558	0	2	NEUT	1.89197
SIP1	chr2	127000001	128000000	2	NEUT	0.2585	0	2	NEUT	2.10798
SIP1	chr2	128000001	129000000	2	NEUT	0.2427	0	2	NEUT	2.07374
SIP1	chr2	129000001	130000000	2	NEUT	0.1435	0	2	NEUT	1.86711
SIP1	chr2	133000001	134000000	2	NEUT	0.3617	0	2	NEUT	2.3411
SIP1	chr2	134000001	135000000	2	NEUT	0.1701	0	2	NEUT	1.92113
SIP1	chr2	135000001	136000000	2	NEUT	0.1888	0	2	NEUT	1.95971
SIP1	chr2	136000001	137000000	2	NEUT	0.1674	0	2	NEUT	1.91561
SIP1	chr2	137000001	138000000	2	NEUT	0.1959	0	2	NEUT	1.97449
SIP1	chr2	138000001	139000000	2	NEUT	0.2427	0	2	NEUT	2.07374
SIP1	chr2	139000001	140000000	2	NEUT	0.2129	0	2	NEUT	2.01017
SIP1	chr2	140000001	141000000	2	NEUT	0.2205	0	2	NEUT	2.02626
SIP1	chr2	141000001	142000000	2	NEUT	0.2263	0	2	NEUT	2.03859
SIP1	chr2	142000001	143000000	2	NEUT	0.3091	0	2	NEUT	2.2202
SIP1	chr2	143000001	144000000	2	NEUT	0.1905	0	2	NEUT	1.96324
SIP1	chr2	144000001	145000000	2	NEUT	0.2184	0	2	NEUT	2.0218
SIP1	chr2	145000001	146000000	2	NEUT	0.2438	0	2	NEUT	2.07611
SIP1	chr2	146000001	147000000	2	NEUT	0.2424	0	2	NEUT	2.07309
SIP1	chr2	147000001	148000000	2	NEUT	0.1822	0	2	NEUT	1.94604
SIP1	chr2	148000001	149000000	2	NEUT	0.1764	0	2	NEUT	1.93407
SIP1	chr2	150000001	151000000	2	NEUT	0.1889	0	2	NEUT	1.95992
SIP1	chr2	151000001	152000000	2	NEUT	0.2821	0	2	NEUT	2.15983
SIP1	chr2	152000001	153000000	2	NEUT	0.2269	0	2	NEUT	2.03987
SIP1	chr2	153000001	154000000	2	NEUT	0.1829	0	2	NEUT	1.94749
SIP1	chr2	154000001	155000000	2	NEUT	0.1725	0	2	NEUT	1.92606
SIP1	chr2	155000001	156000000	2	NEUT	0.3075	0	2	NEUT	2.21659
SIP1	chr2	156000001	157000000	2	NEUT	0.3025	0	2	NEUT	2.20534
SIP1	chr2	157000001	158000000	2	NEUT	0.2023	0	2	NEUT	1.98787
SIP1	chr2	158000001	159000000	2	NEUT	0.2092	0	2	NEUT	2.00237
SIP1	chr2	159000001	160000000	2	NEUT	0.174	0	2	NEUT	1.92914
SIP1	chr2	160000001	161000000	2	NEUT	0.1954	0	2	NEUT	1.97345
SIP1	chr2	161000001	162000000	2	NEUT	0.1108	0	2	NEUT	1.80206
SIP1	chr2	162000001	163000000	2	NEUT	0.1354	0	2	NEUT	1.85086
SIP1	chr2	163000001	164000000	2	NEUT	0.3186	0	2	NEUT	2.24171
SIP1	chr2	164000001	165000000	2	NEUT	0.3129	0	2	NEUT	2.22879
SIP1	chr2	165000001	166000000	2	NEUT	0.1754	0	2	NEUT	1.93202
SIP1	chr2	166000001	167000000	2	NEUT	0.2332	0	2	NEUT	2.05333
SIP1	chr2	167000001	168000000	2	NEUT	0.1859	0	2	NEUT	1.9537
SIP1	chr2	168000001	169000000	2	NEUT	0.2165	0	2	NEUT	2.01778
SIP1	chr2	169000001	170000000	2	NEUT	0.2373	0	2	NEUT	2.06212
SIP1	chr2	170000001	171000000	2	NEUT	0.1476	0	2	NEUT	1.87538
SIP1	chr2	171000001	172000000	2	NEUT	0.2742	0	2	NEUT	2.14238
SIP1	chr2	172000001	173000000	2	NEUT	0.1965	0	2	NEUT	1.97574
SIP1	chr2	173000001	174000000	2	NEUT	0.1316	0	2	NEUT	1.84327
SIP1	chr2	174000001	175000000	2	NEUT	0.1814	0	2	NEUT	1.94438
SIP1	chr2	175000001	176000000	2	NEUT	0.2591	0	2	NEUT	2.10929
SIP1	chr2	176000001	177000000	2	NEUT	0.2398	0	2	NEUT	2.0675
SIP1	chr2	177000001	178000000	2	NEUT	0.2911	0	2	NEUT	2.17983
SIP1	chr2	178000001	179000000	2	NEUT	0.2595	0	2	NEUT	2.11016
SIP1	chr2	179000001	180000000	2	NEUT	0.2542	0	2	NEUT	2.09863
SIP1	chr2	180000001	181000000	2	NEUT	0.1606	0	2	NEUT	1.90173
SIP1	chr2	181000001	182000000	2	NEUT	0.1914	0	2	NEUT	1.96511
SIP1	chr2	182000001	183000000	2	NEUT	0.1773	0	2	NEUT	1.93593
SIP1	chr2	183000001	184000000	2	NEUT	0.1968	0	2	NEUT	1.97637
SIP1	chr2	184000001	185000000	2	NEUT	0.2463	0	2	NEUT	2.08151
SIP1	chr2	185000001	186000000	2	NEUT	NA	0	2	NEUT	NA
SIP1	chr2	186000001	187000000	2	NEUT	0.2257	0	2	NEUT	2.03731
SIP1	chr2	187000001	188000000	2	NEUT	0.0206	0	2	NEUT	1.63006
SIP1	chr2	188000001	189000000	2	NEUT	0.2663	0	2	NEUT	2.12503
SIP1	chr2	189000001	190000000	2	NEUT	0.2471	0	2	NEUT	2.08324
SIP1	chr2	190000001	191000000	2	NEUT	0.1915	0	2	NEUT	1.96532
SIP1	chr2	191000001	192000000	2	NEUT	-0.0414	0	2	NEUT	1.51793
SIP1	chr2	192000001	193000000	2	NEUT	0.1339	0	2	NEUT	1.84786
SIP1	chr2	193000001	194000000	2	NEUT	0.3522	0	2	NEUT	2.31894
SIP1	chr2	194000001	195000000	2	NEUT	0.3803	0	2	NEUT	2.38492
SIP1	chr2	195000001	196000000	2	NEUT	0.3124	0	2	NEUT	2.22766
SIP1	chr2	196000001	197000000	2	NEUT	0.1298	0	2	NEUT	1.83968
SIP1	chr2	197000001	198000000	2	NEUT	0.1643	0	2	NEUT	1.90927
SIP1	chr2	198000001	199000000	2	NEUT	0.2375	0	2	NEUT	2.06255
SIP1	chr2	199000001	200000000	2	NEUT	0.1975	0	2	NEUT	1.97783
SIP1	chr2	200000001	201000000	2	NEUT	0.2465	0	2	NEUT	2.08194
SIP1	chr2	201000001	202000000	2	NEUT	0.1455	0	2	NEUT	1.87114
SIP1	chr2	202000001	203000000	2	NEUT	0.2017	0	2	NEUT	1.98661
SIP1	chr2	203000001	204000000	2	NEUT	0.1588	0	2	NEUT	1.89806
SIP1	chr2	204000001	205000000	2	NEUT	0.2369	0	2	NEUT	2.06126
SIP1	chr2	205000001	206000000	2	NEUT	0.1814	0	2	NEUT	1.94438
SIP1	chr2	206000001	207000000	2	NEUT	0.2835	0	2	NEUT	2.16293
SIP1	chr2	207000001	208000000	2	NEUT	0.2325	0	2	NEUT	2.05183
SIP1	chr2	208000001	209000000	2	NEUT	0.1698	0	2	NEUT	1.92052
SIP1	chr2	209000001	210000000	2	NEUT	0.1641	0	2	NEUT	1.90886
SIP1	chr2	210000001	211000000	2	NEUT	0.1954	0	2	NEUT	1.97345
SIP1	chr2	211000001	212000000	2	NEUT	0.2335	0	2	NEUT	2.05397
SIP1	chr2	212000001	213000000	2	NEUT	0.2151	0	2	NEUT	2.01482
SIP1	chr2	213000001	214000000	2	NEUT	0.274	0	2	NEUT	2.14194
SIP1	chr2	214000001	215000000	2	NEUT	0.2042	0	2	NEUT	1.99186
SIP1	chr2	215000001	216000000	2	NEUT	0.2075	0	2	NEUT	1.99879
SIP1	chr2	216000001	217000000	2	NEUT	0.109	0	2	NEUT	1.79852
SIP1	chr2	217000001	218000000	2	NEUT	0.1695	0	2	NEUT	1.9199
SIP1	chr2	218000001	219000000	2	NEUT	0.2218	0	2	NEUT	2.02902
SIP1	chr2	219000001	220000000	2	NEUT	0.1738	0	2	NEUT	1.92873
SIP1	chr2	220000001	221000000	2	NEUT	0.2559	0	2	NEUT	2.10232
SIP1	chr2	221000001	222000000	2	NEUT	0.2576	0	2	NEUT	2.10602
SIP1	chr2	222000001	223000000	2	NEUT	0.2257	0	2	NEUT	2.03731
SIP1	chr2	223000001	224000000	2	NEUT	0.2135	0	2	NEUT	2.01144
SIP1	chr2	224000001	225000000	2	NEUT	0.2381	0	2	NEUT	2.06384
SIP1	chr2	225000001	226000000	2	NEUT	0.1993	0	2	NEUT	1.98159
SIP1	chr2	226000001	227000000	2	NEUT	0.2252	0	2	NEUT	2.03625
SIP1	chr2	227000001	228000000	2	NEUT	0.2211	0	2	NEUT	2.02753
SIP1	chr2	228000001	229000000	2	NEUT	0.2035	0	2	NEUT	1.99039
SIP1	chr2	229000001	230000000	2	NEUT	0.2309	0	2	NEUT	2.04841
SIP1	chr2	230000001	231000000	2	NEUT	0.2033	0	2	NEUT	1.98997
SIP1	chr2	231000001	232000000	2	NEUT	0.1534	0	2	NEUT	1.8871
SIP1	chr2	232000001	233000000	2	NEUT	0.1313	0	2	NEUT	1.84267
SIP1	chr2	233000001	234000000	2	NEUT	0.1099	0	2	NEUT	1.80029
SIP1	chr2	234000001	235000000	2	NEUT	NA	0	2	NEUT	NA
SIP1	chr2	235000001	236000000	2	NEUT	0.0883	0	2	NEUT	1.75814
SIP1	chr2	236000001	237000000	2	NEUT	0.1073	0	2	NEUT	1.79518
SIP1	chr2	237000001	238000000	2	NEUT	0.1922	0	2	NEUT	1.96678
SIP1	chr2	238000001	239000000	2	NEUT	0.1083	0	2	NEUT	1.79714
SIP1	chr2	239000001	240000000	2	NEUT	NA	0	2	NEUT	NA
SIP1	chr2	240000001	241000000	2	NEUT	NA	0	2	NEUT	NA
SIP1	chr2	241000001	242000000	2	NEUT	0.2085	0	2	NEUT	2.00089
SIP1	chr2	242000001	243000000	2	NEUT	0.0381	0	2	NEUT	1.6626
SIP1	chr3	1000001	2000000	1	HETD	-0.3421	0	1	HETD	1.03747
SIP1	chr3	2000001	3000000	1	HETD	-0.3793	0	1	HETD	0.984691
SIP1	chr3	3000001	4000000	1	HETD	-0.3609	0	1	HETD	1.01063
SIP1	chr3	4000001	5000000	1	HETD	-0.4051	0	1	HETD	0.94888
SIP1	chr3	5000001	6000000	1	HETD	-0.306	0	1	HETD	1.09
SIP1	chr3	6000001	7000000	1	HETD	-0.411	0	1	HETD	0.94078
SIP1	chr3	7000001	8000000	1	HETD	-0.2868	0	1	HETD	1.11848
SIP1	chr3	8000001	9000000	1	HETD	-0.3587	0	1	HETD	1.01375
SIP1	chr3	9000001	10000000	1	HETD	-0.4088	0	1	HETD	0.943797
SIP1	chr3	10000001	11000000	1	HETD	-0.4034	0	1	HETD	0.95122
SIP1	chr3	11000001	12000000	1	HETD	-0.4676	0	1	HETD	0.864737
SIP1	chr3	12000001	13000000	1	HETD	-0.3068	0	1	HETD	1.08882
SIP1	chr3	13000001	14000000	1	HETD	-0.3481	0	1	HETD	1.02886
SIP1	chr3	14000001	15000000	1	HETD	-0.4325	0	1	HETD	0.911543
SIP1	chr3	15000001	16000000	1	HETD	-0.3989	0	1	HETD	0.957427
SIP1	chr3	16000001	17000000	1	HETD	-0.3378	0	1	HETD	1.04366
SIP1	chr3	17000001	18000000	1	HETD	-0.3927	0	1	HETD	0.966012
SIP1	chr3	18000001	19000000	1	HETD	-0.3908	0	1	HETD	0.96865
SIP1	chr3	19000001	20000000	1	HETD	-0.4346	0	1	HETD	0.90871
SIP1	chr3	20000001	21000000	1	HETD	-0.3273	0	1	HETD	1.05884
SIP1	chr3	21000001	22000000	1	HETD	-0.3888	0	1	HETD	0.97143
SIP1	chr3	22000001	23000000	1	HETD	-0.5138	0	1	HETD	0.80484
SIP1	chr3	23000001	24000000	1	HETD	-0.3704	0	1	HETD	0.997194
SIP1	chr3	24000001	25000000	1	HETD	-0.3605	0	1	HETD	1.01119
SIP1	chr3	25000001	26000000	1	HETD	-0.3267	0	1	HETD	1.05972
SIP1	chr3	26000001	27000000	1	HETD	-0.3624	0	1	HETD	1.0085
SIP1	chr3	27000001	28000000	1	HETD	-0.3735	0	1	HETD	0.99283
SIP1	chr3	28000001	29000000	1	HETD	-0.3259	0	1	HETD	1.06088
SIP1	chr3	29000001	30000000	1	HETD	-0.3227	0	1	HETD	1.06553
SIP1	chr3	30000001	31000000	1	HETD	-0.4301	0	1	HETD	0.914785
SIP1	chr3	31000001	32000000	1	HETD	-0.2882	0	1	HETD	1.11639
SIP1	chr3	32000001	33000000	1	HETD	-0.4271	0	1	HETD	0.918845
SIP1	chr3	33000001	34000000	1	HETD	-0.3196	0	1	HETD	1.07005
SIP1	chr3	34000001	35000000	1	HETD	-0.3337	0	1	HETD	1.04957
SIP1	chr3	35000001	36000000	1	HETD	-0.3159	0	1	HETD	1.07546
SIP1	chr3	36000001	37000000	1	HETD	-0.3431	0	1	HETD	1.03603
SIP1	chr3	37000001	38000000	1	HETD	-0.3553	0	1	HETD	1.01858
SIP1	chr3	38000001	39000000	1	HETD	-0.3574	0	1	HETD	1.0156
SIP1	chr3	39000001	40000000	1	HETD	-0.3414	0	1	HETD	1.03847
SIP1	chr3	40000001	41000000	1	HETD	-0.419	0	1	HETD	0.92985
SIP1	chr3	41000001	42000000	1	HETD	-0.5918	0	1	HETD	0.707968
SIP1	chr3	42000001	43000000	1	HETD	-0.3628	0	1	HETD	1.00793
SIP1	chr3	43000001	44000000	1	HETD	-0.3971	0	1	HETD	0.959916
SIP1	chr3	44000001	45000000	1	HETD	-0.3629	0	1	HETD	1.00779
SIP1	chr3	45000001	46000000	1	HETD	-0.3565	0	1	HETD	1.01688
SIP1	chr3	46000001	47000000	1	HETD	-0.3031	0	1	HETD	1.09428
SIP1	chr3	47000001	48000000	1	HETD	-0.3988	0	1	HETD	0.957566
SIP1	chr3	48000001	49000000	1	HETD	-0.4113	0	1	HETD	0.940369
SIP1	chr3	49000001	50000000	1	HETD	-0.3474	0	1	HETD	1.02986
SIP1	chr3	50000001	51000000	1	HETD	-0.2946	0	1	HETD	1.10686
SIP1	chr3	51000001	52000000	1	HETD	-0.4067	0	1	HETD	0.94668
SIP1	chr3	52000001	53000000	1	HETD	-0.2791	0	1	HETD	1.13001
SIP1	chr3	53000001	54000000	1	HETD	-0.3902	0	1	HETD	0.969484
SIP1	chr3	54000001	55000000	1	HETD	-0.389	0	1	HETD	0.971152
SIP1	chr3	55000001	56000000	1	HETD	-0.3436	0	1	HETD	1.03531
SIP1	chr3	56000001	57000000	1	HETD	-0.3172	0	1	HETD	1.07356
SIP1	chr3	57000001	58000000	1	HETD	-0.4645	0	1	HETD	0.868825
SIP1	chr3	58000001	59000000	1	HETD	-0.4585	0	1	HETD	0.876763
SIP1	chr3	59000001	60000000	1	HETD	-0.3525	0	1	HETD	1.02258
SIP1	chr3	60000001	61000000	1	HETD	NA	0	1	HETD	NA
SIP1	chr3	61000001	62000000	2	NEUT	0.201	0	2	NEUT	1.98515
SIP1	chr3	62000001	63000000	2	NEUT	0.3001	0	2	NEUT	2.19995
SIP1	chr3	63000001	64000000	2	NEUT	0.2261	0	2	NEUT	2.03817
SIP1	chr3	64000001	65000000	2	NEUT	0.2907	0	2	NEUT	2.17894
SIP1	chr3	65000001	66000000	2	NEUT	0.2106	0	2	NEUT	2.00532
SIP1	chr3	67000001	68000000	2	NEUT	0.19	0	2	NEUT	1.9622
SIP1	chr3	68000001	69000000	2	NEUT	0.2854	0	2	NEUT	2.16715
SIP1	chr3	69000001	70000000	2	NEUT	0.3047	0	2	NEUT	2.21029
SIP1	chr3	70000001	71000000	2	NEUT	0.0741	0	2	NEUT	1.73078
SIP1	chr3	71000001	72000000	1	HETD	-0.2997	0	1	HETD	1.0993
SIP1	chr3	72000001	73000000	1	HETD	-0.3126	0	1	HETD	1.0803
SIP1	chr3	73000001	74000000	1	HETD	-0.3101	0	1	HETD	1.08397
SIP1	chr3	74000001	75000000	1	HETD	-0.4126	0	1	HETD	0.938589
SIP1	chr3	76000001	77000000	1	HETD	-0.3978	0	1	HETD	0.958948
SIP1	chr3	77000001	78000000	1	HETD	-0.0673	0	1	HETD	1.47249
SIP1	chr3	78000001	79000000	3	GAIN	0.5784	0	3	GAIN	2.8884
SIP1	chr3	79000001	80000000	3	GAIN	0.5906	0	3	GAIN	2.92173
SIP1	chr3	80000001	81000000	2	NEUT	0.3208	0	2	NEUT	2.24671
SIP1	chr3	81000001	82000000	2	NEUT	0.1667	0	2	NEUT	1.91417
SIP1	chr3	82000001	83000000	2	NEUT	0.2285	0	2	NEUT	2.04328
SIP1	chr3	83000001	84000000	2	NEUT	NA	0	2	NEUT	NA
SIP1	chr3	84000001	85000000	2	NEUT	0.2269	0	2	NEUT	2.03987
SIP1	chr3	85000001	86000000	2	NEUT	0.3286	0	2	NEUT	2.26451
SIP1	chr3	86000001	87000000	2	NEUT	0.2975	0	2	NEUT	2.19413
SIP1	chr3	87000001	88000000	2	NEUT	0.2142	0	2	NEUT	2.01292
SIP1	chr3	88000001	89000000	2	NEUT	0.2291	0	2	NEUT	2.04457
SIP1	chr3	89000001	90000000	2	NEUT	0.1962	0	2	NEUT	1.97511
SIP1	chr3	94000001	95000000	2	NEUT	0.2444	0	2	NEUT	2.07741
SIP1	chr3	95000001	96000000	2	NEUT	0.3187	0	2	NEUT	2.24194
SIP1	chr3	96000001	97000000	2	NEUT	0.457	0	2	NEUT	2.5717
SIP1	chr3	97000001	98000000	2	NEUT	0.2284	0	2	NEUT	2.04307
SIP1	chr3	98000001	99000000	2	NEUT	0.2065	0	2	NEUT	1.99669
SIP1	chr3	99000001	100000000	2	NEUT	0.2475	0	2	NEUT	2.0841
SIP1	chr3	100000001	101000000	2	NEUT	0.2084	0	2	NEUT	2.00068
SIP1	chr3	101000001	102000000	2	NEUT	0.2233	0	2	NEUT	2.03221
SIP1	chr3	102000001	103000000	2	NEUT	0.292	0	2	NEUT	2.18184
SIP1	chr3	103000001	104000000	2	NEUT	0.2852	0	2	NEUT	2.16671
SIP1	chr3	104000001	105000000	2	NEUT	0.3472	0	2	NEUT	2.30733
SIP1	chr3	105000001	106000000	2	NEUT	0.1359	0	2	NEUT	1.85186
SIP1	chr3	106000001	107000000	2	NEUT	0.2373	0	2	NEUT	2.06212
SIP1	chr3	107000001	108000000	2	NEUT	0.2208	0	2	NEUT	2.02689
SIP1	chr3	108000001	109000000	2	NEUT	0.189	0	2	NEUT	1.96013
SIP1	chr3	109000001	110000000	2	NEUT	0.2562	0	2	NEUT	2.10297
SIP1	chr3	110000001	111000000	2	NEUT	0.296	0	2	NEUT	2.19077
SIP1	chr3	111000001	112000000	2	NEUT	0.2104	0	2	NEUT	2.0049
SIP1	chr3	112000001	113000000	2	NEUT	0.2594	0	2	NEUT	2.10994
SIP1	chr3	113000001	114000000	2	NEUT	0.1968	0	2	NEUT	1.97637
SIP1	chr3	114000001	115000000	2	NEUT	0.2302	0	2	NEUT	2.04692
SIP1	chr3	115000001	116000000	2	NEUT	0.2239	0	2	NEUT	2.03348
SIP1	chr3	116000001	117000000	2	NEUT	0.2525	0	2	NEUT	2.09494
SIP1	chr3	117000001	118000000	2	NEUT	0.2246	0	2	NEUT	2.03497
SIP1	chr3	118000001	119000000	2	NEUT	0.2357	0	2	NEUT	2.05869
SIP1	chr3	119000001	120000000	2	NEUT	0.3111	0	2	NEUT	2.22472
SIP1	chr3	120000001	121000000	2	NEUT	0.1943	0	2	NEUT	1.97115
SIP1	chr3	121000001	122000000	2	NEUT	0.2292	0	2	NEUT	2.04478
SIP1	chr3	122000001	123000000	2	NEUT	0.2148	0	2	NEUT	2.01418
SIP1	chr3	123000001	124000000	2	NEUT	0.2539	0	2	NEUT	2.09797
SIP1	chr3	124000001	125000000	2	NEUT	0.2055	0	2	NEUT	1.99459
SIP1	chr3	126000001	127000000	2	NEUT	0.1876	0	2	NEUT	1.95722
SIP1	chr3	127000001	128000000	2	NEUT	0.2507	0	2	NEUT	2.09103
SIP1	chr3	128000001	129000000	2	NEUT	0.2253	0	2	NEUT	2.03646
SIP1	chr3	130000001	131000000	2	NEUT	0.1791	0	2	NEUT	1.93964
SIP1	chr3	131000001	132000000	2	NEUT	0.1928	0	2	NEUT	1.96803
SIP1	chr3	132000001	133000000	2	NEUT	0.1946	0	2	NEUT	1.97178
SIP1	chr3	133000001	134000000	2	NEUT	0.2283	0	2	NEUT	2.04286
SIP1	chr3	134000001	135000000	2	NEUT	0.1996	0	2	NEUT	1.98222
SIP1	chr3	135000001	136000000	2	NEUT	0.2168	0	2	NEUT	2.01842
SIP1	chr3	136000001	137000000	2	NEUT	0.1443	0	2	NEUT	1.86872
SIP1	chr3	137000001	138000000	2	NEUT	0.2848	0	2	NEUT	2.16582
SIP1	chr3	138000001	139000000	2	NEUT	0.2	0	2	NEUT	1.98306
SIP1	chr3	139000001	140000000	2	NEUT	0.1735	0	2	NEUT	1.92811
SIP1	chr3	140000001	141000000	2	NEUT	0.2725	0	2	NEUT	2.13864
SIP1	chr3	141000001	142000000	2	NEUT	0.2062	0	2	NEUT	1.99606
SIP1	chr3	142000001	143000000	2	NEUT	0.1587	0	2	NEUT	1.89786
SIP1	chr3	143000001	144000000	2	NEUT	0.2035	0	2	NEUT	1.99039
SIP1	chr3	144000001	145000000	2	NEUT	0.2245	0	2	NEUT	2.03476
SIP1	chr3	145000001	146000000	2	NEUT	0.2788	0	2	NEUT	2.15253
SIP1	chr3	146000001	147000000	2	NEUT	0.2746	0	2	NEUT	2.14326
SIP1	chr3	147000001	148000000	2	NEUT	0.3277	0	2	NEUT	2.26245
SIP1	chr3	148000001	149000000	2	NEUT	0.1784	0	2	NEUT	1.93819
SIP1	chr3	149000001	150000000	2	NEUT	0.1944	0	2	NEUT	1.97136
SIP1	chr3	150000001	151000000	2	NEUT	0.2843	0	2	NEUT	2.16471
SIP1	chr3	151000001	152000000	2	NEUT	0.1679	0	2	NEUT	1.91663
SIP1	chr3	152000001	153000000	2	NEUT	0.1881	0	2	NEUT	1.95826
SIP1	chr3	153000001	154000000	2	NEUT	0.2139	0	2	NEUT	2.01228
SIP1	chr3	154000001	155000000	2	NEUT	0.2458	0	2	NEUT	2.08043
SIP1	chr3	155000001	156000000	2	NEUT	0.2805	0	2	NEUT	2.15629
SIP1	chr3	156000001	157000000	2	NEUT	0.2807	0	2	NEUT	2.15673
SIP1	chr3	157000001	158000000	2	NEUT	0.2231	0	2	NEUT	2.03178
SIP1	chr3	158000001	159000000	2	NEUT	0.1941	0	2	NEUT	1.97074
SIP1	chr3	159000001	160000000	2	NEUT	0.2531	0	2	NEUT	2.09624
SIP1	chr3	160000001	161000000	2	NEUT	0.2147	0	2	NEUT	2.01397
SIP1	chr3	161000001	162000000	2	NEUT	0.2799	0	2	NEUT	2.15496
SIP1	chr3	163000001	164000000	2	NEUT	0.2936	0	2	NEUT	2.18541
SIP1	chr3	164000001	165000000	2	NEUT	0.3148	0	2	NEUT	2.23309
SIP1	chr3	165000001	166000000	2	NEUT	0.3496	0	2	NEUT	2.3129
SIP1	chr3	166000001	167000000	2	NEUT	0.2994	0	2	NEUT	2.19838
SIP1	chr3	167000001	168000000	2	NEUT	0.1766	0	2	NEUT	1.93449
SIP1	chr3	168000001	169000000	2	NEUT	0.2389	0	2	NEUT	2.06556
SIP1	chr3	169000001	170000000	2	NEUT	0.2381	0	2	NEUT	2.06384
SIP1	chr3	170000001	171000000	2	NEUT	0.1991	0	2	NEUT	1.98117
SIP1	chr3	171000001	172000000	2	NEUT	0.0914	0	2	NEUT	1.76415
SIP1	chr3	172000001	173000000	2	NEUT	0.2138	0	2	NEUT	2.01207
SIP1	chr3	173000001	174000000	2	NEUT	0.2972	0	2	NEUT	2.19345
SIP1	chr3	174000001	175000000	2	NEUT	0.2339	0	2	NEUT	2.05483
SIP1	chr3	175000001	176000000	2	NEUT	0.2247	0	2	NEUT	2.03519
SIP1	chr3	176000001	177000000	2	NEUT	0.2051	0	2	NEUT	1.99375
SIP1	chr3	177000001	178000000	2	NEUT	0.159	0	2	NEUT	1.89847
SIP1	chr3	178000001	179000000	2	NEUT	0.1473	0	2	NEUT	1.87477
SIP1	chr3	179000001	180000000	2	NEUT	0.3105	0	2	NEUT	2.22336
SIP1	chr3	180000001	181000000	2	NEUT	0.1979	0	2	NEUT	1.97866
SIP1	chr3	181000001	182000000	2	NEUT	0.2367	0	2	NEUT	2.06084
SIP1	chr3	182000001	183000000	2	NEUT	0.2736	0	2	NEUT	2.14106
SIP1	chr3	183000001	184000000	2	NEUT	0.2	0	2	NEUT	1.98306
SIP1	chr3	184000001	185000000	2	NEUT	0.2535	0	2	NEUT	2.09711
SIP1	chr3	185000001	186000000	2	NEUT	0.0918	0	2	NEUT	1.76493
SIP1	chr3	186000001	187000000	2	NEUT	0.1728	0	2	NEUT	1.92667
SIP1	chr3	187000001	188000000	2	NEUT	0.206	0	2	NEUT	1.99564
SIP1	chr3	188000001	189000000	2	NEUT	0.0844	0	2	NEUT	1.7506
SIP1	chr3	189000001	190000000	2	NEUT	0.1177	0	2	NEUT	1.81566
SIP1	chr3	190000001	191000000	2	NEUT	0.2048	0	2	NEUT	1.99312
SIP1	chr3	191000001	192000000	2	NEUT	0.2236	0	2	NEUT	2.03284
SIP1	chr3	192000001	193000000	2	NEUT	0.2207	0	2	NEUT	2.02668
SIP1	chr3	193000001	194000000	2	NEUT	0.2386	0	2	NEUT	2.06492
SIP1	chr3	194000001	195000000	2	NEUT	NA	0	2	NEUT	NA
SIP1	chr3	196000001	197000000	2	NEUT	0.0122	0	2	NEUT	1.61459
SIP1	chr4	1000001	2000000	1	HETD	NA	0	1	HETD	NA
SIP1	chr4	2000001	3000000	1	HETD	-0.363	0	1	HETD	1.00765
SIP1	chr4	3000001	4000000	1	HETD	-0.4217	0	1	HETD	0.926175
SIP1	chr4	4000001	5000000	1	HETD	-0.5478	0	1	HETD	0.761969
SIP1	chr4	5000001	6000000	1	HETD	-0.4736	0	1	HETD	0.856849
SIP1	chr4	6000001	7000000	1	HETD	-0.4163	0	1	HETD	0.933532
SIP1	chr4	7000001	8000000	1	HETD	-0.4272	0	1	HETD	0.91871
SIP1	chr4	8000001	9000000	1	HETD	NA	0	1	HETD	NA
SIP1	chr4	10000001	11000000	1	HETD	-0.3742	0	1	HETD	0.991846
SIP1	chr4	11000001	12000000	1	HETD	-0.373	0	1	HETD	0.993534
SIP1	chr4	12000001	13000000	1	HETD	-0.3522	0	1	HETD	1.023
SIP1	chr4	13000001	14000000	1	HETD	-0.3495	0	1	HETD	1.02686
SIP1	chr4	14000001	15000000	1	HETD	-0.3916	0	1	HETD	0.967539
SIP1	chr4	15000001	16000000	1	HETD	-0.3254	0	1	HETD	1.06161
SIP1	chr4	16000001	17000000	1	HETD	-0.3061	0	1	HETD	1.08985
SIP1	chr4	17000001	18000000	1	HETD	-0.2741	0	1	HETD	1.13753
SIP1	chr4	18000001	19000000	1	HETD	-0.3637	0	1	HETD	1.00666
SIP1	chr4	19000001	20000000	1	HETD	-0.4147	0	1	HETD	0.935717
SIP1	chr4	20000001	21000000	1	HETD	-0.3311	0	1	HETD	1.05333
SIP1	chr4	21000001	22000000	1	HETD	-0.399	0	1	HETD	0.957289
SIP1	chr4	22000001	23000000	1	HETD	-0.3954	0	1	HETD	0.962269
SIP1	chr4	23000001	24000000	1	HETD	-0.3166	0	1	HETD	1.07444
SIP1	chr4	24000001	25000000	1	HETD	-0.3527	0	1	HETD	1.02229
SIP1	chr4	25000001	26000000	1	HETD	-0.3307	0	1	HETD	1.05391
SIP1	chr4	26000001	27000000	1	HETD	-0.4513	0	1	HETD	0.886331
SIP1	chr4	27000001	28000000	1	HETD	-0.2723	0	1	HETD	1.14024
SIP1	chr4	28000001	29000000	1	HETD	-0.2977	0	1	HETD	1.10226
SIP1	chr4	29000001	30000000	1	HETD	-0.2488	0	1	HETD	1.17598
SIP1	chr4	30000001	31000000	1	HETD	-0.2465	0	1	HETD	1.1795
SIP1	chr4	31000001	32000000	1	HETD	NA	0	1	HETD	NA
SIP1	chr4	32000001	33000000	1	HETD	NA	0	1	HETD	NA
SIP1	chr4	33000001	34000000	1	HETD	-0.2563	0	1	HETD	1.16451
SIP1	chr4	35000001	36000000	1	HETD	-0.3146	0	1	HETD	1.07737
SIP1	chr4	36000001	37000000	1	HETD	-0.3796	0	1	HETD	0.984271
SIP1	chr4	37000001	38000000	1	HETD	-0.2857	0	1	HETD	1.12012
SIP1	chr4	38000001	39000000	1	HETD	-0.4226	0	1	HETD	0.924951
SIP1	chr4	39000001	40000000	1	HETD	-0.4625	0	1	HETD	0.871467
SIP1	chr4	40000001	41000000	1	HETD	NA	0	1	HETD	NA
SIP1	chr4	41000001	42000000	1	HETD	-0.424	0	1	HETD	0.92305
SIP1	chr4	42000001	43000000	1	HETD	-0.3845	0	1	HETD	0.977422
SIP1	chr4	43000001	44000000	1	HETD	-0.4397	0	1	HETD	0.901848
SIP1	chr4	44000001	45000000	1	HETD	-0.3386	0	1	HETD	1.0425
SIP1	chr4	45000001	46000000	1	HETD	-0.3592	0	1	HETD	1.01304
SIP1	chr4	46000001	47000000	1	HETD	-0.3923	0	1	HETD	0.966567
SIP1	chr4	47000001	48000000	1	HETD	-0.3645	0	1	HETD	1.00553
SIP1	chr4	48000001	49000000	1	HETD	-0.4087	0	1	HETD	0.943934
SIP1	chr4	53000001	54000000	1	HETD	-0.4167	0	1	HETD	0.932986
SIP1	chr4	54000001	55000000	1	HETD	-0.4259	0	1	HETD	0.920471
SIP1	chr4	55000001	56000000	1	HETD	-0.392	0	1	HETD	0.966983
SIP1	chr4	56000001	57000000	1	HETD	-0.4159	0	1	HETD	0.934078
SIP1	chr4	57000001	58000000	1	HETD	-0.4581	0	1	HETD	0.877293
SIP1	chr4	58000001	59000000	1	HETD	-0.4388	0	1	HETD	0.903057
SIP1	chr4	59000001	60000000	1	HETD	NA	0	1	HETD	NA
SIP1	chr4	60000001	61000000	1	HETD	-0.302	0	1	HETD	1.0959
SIP1	chr4	61000001	62000000	1	HETD	-0.3542	0	1	HETD	1.02015
SIP1	chr4	62000001	63000000	1	HETD	-0.299	0	1	HETD	1.10034
SIP1	chr4	63000001	64000000	1	HETD	-0.3701	0	1	HETD	0.997617
SIP1	chr4	64000001	65000000	1	HETD	-0.2904	0	1	HETD	1.11311
SIP1	chr4	65000001	66000000	1	HETD	-0.3298	0	1	HETD	1.05522
SIP1	chr4	66000001	67000000	1	HETD	-0.284	0	1	HETD	1.12266
SIP1	chr4	67000001	68000000	1	HETD	-0.2885	0	1	HETD	1.11594
SIP1	chr4	68000001	69000000	1	HETD	-0.5153	0	1	HETD	0.802927
SIP1	chr4	71000001	72000000	1	HETD	-0.3625	0	1	HETD	1.00836
SIP1	chr4	72000001	73000000	1	HETD	-0.4022	0	1	HETD	0.952873
SIP1	chr4	73000001	74000000	1	HETD	-0.4045	0	1	HETD	0.949706
SIP1	chr4	74000001	75000000	1	HETD	-0.4712	0	1	HETD	0.86
SIP1	chr4	75000001	76000000	1	HETD	NA	0	1	HETD	NA
SIP1	chr4	76000001	77000000	1	HETD	-0.3194	0	1	HETD	1.07035
SIP1	chr4	77000001	78000000	1	HETD	-0.4094	0	1	HETD	0.942973
SIP1	chr4	78000001	79000000	1	HETD	-0.3406	0	1	HETD	1.03962
SIP1	chr4	79000001	80000000	1	HETD	-0.328	0	1	HETD	1.05783
SIP1	chr4	80000001	81000000	1	HETD	-0.3503	0	1	HETD	1.02572
SIP1	chr4	81000001	82000000	1	HETD	-0.397	0	1	HETD	0.960054
SIP1	chr4	82000001	83000000	1	HETD	-0.3898	0	1	HETD	0.97004
SIP1	chr4	83000001	84000000	1	HETD	-0.3692	0	1	HETD	0.998886
SIP1	chr4	84000001	85000000	1	HETD	-0.2921	0	1	HETD	1.11058
SIP1	chr4	85000001	86000000	1	HETD	-0.3842	0	1	HETD	0.977841
SIP1	chr4	86000001	87000000	1	HETD	-0.3101	0	1	HETD	1.08397
SIP1	chr4	87000001	88000000	1	HETD	-0.3888	0	1	HETD	0.97143
SIP1	chr4	88000001	89000000	1	HETD	-0.4095	0	1	HETD	0.942836
SIP1	chr4	89000001	90000000	1	HETD	-0.3953	0	1	HETD	0.962407
SIP1	chr4	90000001	91000000	1	HETD	-0.3874	0	1	HETD	0.973379
SIP1	chr4	91000001	92000000	1	HETD	-0.3932	0	1	HETD	0.965318
SIP1	chr4	92000001	93000000	1	HETD	-0.3452	0	1	HETD	1.03302
SIP1	chr4	93000001	94000000	1	HETD	-0.3022	0	1	HETD	1.09561
SIP1	chr4	94000001	95000000	1	HETD	-0.3158	0	1	HETD	1.07561
SIP1	chr4	95000001	96000000	1	HETD	-0.4389	0	1	HETD	0.902923
SIP1	chr4	96000001	97000000	1	HETD	-0.3793	0	1	HETD	0.984691
SIP1	chr4	97000001	98000000	1	HETD	-0.3425	0	1	HETD	1.03689
SIP1	chr4	98000001	99000000	1	HETD	-0.3738	0	1	HETD	0.992409
SIP1	chr4	99000001	100000000	1	HETD	-0.3933	0	1	HETD	0.965179
SIP1	chr4	100000001	101000000	1	HETD	-0.352	0	1	HETD	1.02329
SIP1	chr4	101000001	102000000	1	HETD	-0.3564	0	1	HETD	1.01702
SIP1	chr4	102000001	103000000	1	HETD	-0.3711	0	1	HETD	0.996208
SIP1	chr4	103000001	104000000	1	HETD	-0.0811	0	1	HETD	1.44861
SIP1	chr4	104000001	105000000	1	HETD	-0.373	0	1	HETD	0.993534
SIP1	chr4	105000001	106000000	1	HETD	-0.3362	0	1	HETD	1.04596
SIP1	chr4	106000001	107000000	1	HETD	-0.4006	0	1	HETD	0.95508
SIP1	chr4	107000001	108000000	1	HETD	-0.4037	0	1	HETD	0.950807
SIP1	chr4	108000001	109000000	1	HETD	-0.3146	0	1	HETD	1.07737
SIP1	chr4	109000001	110000000	1	HETD	-0.3638	0	1	HETD	1.00652
SIP1	chr4	110000001	111000000	1	HETD	-0.3808	0	1	HETD	0.982592
SIP1	chr4	111000001	112000000	1	HETD	-0.3702	0	1	HETD	0.997476
SIP1	chr4	112000001	113000000	1	HETD	-0.3787	0	1	HETD	0.985532
SIP1	chr4	113000001	114000000	1	HETD	-0.3288	0	1	HETD	1.05667
SIP1	chr4	114000001	115000000	1	HETD	-0.4385	0	1	HETD	0.903461
SIP1	chr4	115000001	116000000	1	HETD	-0.2412	0	1	HETD	1.18766
SIP1	chr4	116000001	117000000	1	HETD	-0.2029	0	1	HETD	1.24747
SIP1	chr4	117000001	118000000	1	HETD	-0.2828	0	1	HETD	1.12446
SIP1	chr4	118000001	119000000	1	HETD	-0.3073	0	1	HETD	1.08808
SIP1	chr4	120000001	121000000	1	HETD	-0.4255	0	1	HETD	0.921014
SIP1	chr4	121000001	122000000	1	HETD	-0.374	0	1	HETD	0.992128
SIP1	chr4	122000001	123000000	1	HETD	-0.3343	0	1	HETD	1.04871
SIP1	chr4	123000001	124000000	1	HETD	-0.3615	0	1	HETD	1.00977
SIP1	chr4	124000001	125000000	1	HETD	-0.4682	0	1	HETD	0.863947
SIP1	chr4	125000001	126000000	1	HETD	-0.3318	0	1	HETD	1.05232
SIP1	chr4	126000001	127000000	1	HETD	-0.277	0	1	HETD	1.13316
SIP1	chr4	127000001	128000000	1	HETD	-0.3055	0	1	HETD	1.09074
SIP1	chr4	128000001	129000000	1	HETD	-0.3781	0	1	HETD	0.986373
SIP1	chr4	129000001	130000000	1	HETD	-0.3772	0	1	HETD	0.987634
SIP1	chr4	130000001	131000000	1	HETD	-0.351	0	1	HETD	1.02472
SIP1	chr4	131000001	132000000	1	HETD	-0.2862	0	1	HETD	1.11938
SIP1	chr4	133000001	134000000	1	HETD	-0.3135	0	1	HETD	1.07898
SIP1	chr4	134000001	135000000	1	HETD	-0.2701	0	1	HETD	1.14356
SIP1	chr4	135000001	136000000	1	HETD	-0.2598	0	1	HETD	1.15918
SIP1	chr4	136000001	137000000	1	HETD	-0.2399	0	1	HETD	1.18966
SIP1	chr4	137000001	138000000	1	HETD	-0.2353	0	1	HETD	1.19677
SIP1	chr4	138000001	139000000	1	HETD	-0.2799	0	1	HETD	1.12881
SIP1	chr4	139000001	140000000	1	HETD	-0.3237	0	1	HETD	1.06408
SIP1	chr4	140000001	141000000	1	HETD	-0.3436	0	1	HETD	1.03531
SIP1	chr4	141000001	142000000	1	HETD	-0.3557	0	1	HETD	1.01801
SIP1	chr4	142000001	143000000	1	HETD	-0.3867	0	1	HETD	0.974354
SIP1	chr4	143000001	144000000	3	GAIN	0.6104	0	3	GAIN	2.97642
SIP1	chr4	145000001	146000000	3	GAIN	0.5883	0	3	GAIN	2.91542
SIP1	chr4	146000001	147000000	3	GAIN	0.6233	0	3	GAIN	3.01245
SIP1	chr4	147000001	148000000	3	GAIN	0.6666	0	3	GAIN	3.1358
SIP1	chr4	148000001	149000000	3	GAIN	0.5633	0	3	GAIN	2.84754
SIP1	chr4	149000001	150000000	3	GAIN	0.6884	0	3	GAIN	3.19931
SIP1	chr4	150000001	151000000	3	GAIN	0.2635	0	2	NEUT	2.1189
SIP1	chr4	151000001	152000000	3	GAIN	0.1728	0	2	NEUT	1.92667
SIP1	chr4	152000001	153000000	3	GAIN	0.2663	0	2	NEUT	2.12503
SIP1	chr4	153000001	154000000	3	GAIN	0.2929	0	2	NEUT	2.18384
SIP1	chr4	154000001	155000000	3	GAIN	0.2602	0	2	NEUT	2.11169
SIP1	chr4	155000001	156000000	3	GAIN	0.6881	0	3	GAIN	3.19843
SIP1	chr4	156000001	157000000	3	GAIN	0.6702	0	3	GAIN	3.14622
SIP1	chr4	157000001	158000000	3	GAIN	0.6464	0	3	GAIN	3.07779
SIP1	chr4	158000001	159000000	3	GAIN	0.7255	0	3	GAIN	3.30963
SIP1	chr4	159000001	160000000	3	GAIN	0.5997	0	3	GAIN	2.94677
SIP1	chr4	160000001	161000000	3	GAIN	0.637	0	3	GAIN	3.05108
SIP1	chr4	161000001	162000000	3	GAIN	0.7075	0	3	GAIN	3.25575
SIP1	chr4	162000001	163000000	3	GAIN	0.7816	0	3	GAIN	3.48193
SIP1	chr4	163000001	164000000	3	GAIN	0.7278	0	3	GAIN	3.31656
SIP1	chr4	164000001	165000000	2	NEUT	0.3016	0	2	NEUT	2.20332
SIP1	chr4	165000001	166000000	2	NEUT	0.173	0	2	NEUT	1.92708
SIP1	chr4	166000001	167000000	2	NEUT	0.2144	0	2	NEUT	2.01334
SIP1	chr4	167000001	168000000	2	NEUT	0.2742	0	2	NEUT	2.14238
SIP1	chr4	168000001	169000000	2	NEUT	0.2975	0	2	NEUT	2.19413
SIP1	chr4	169000001	170000000	2	NEUT	0.1721	0	2	NEUT	1.92524
SIP1	chr4	170000001	171000000	2	NEUT	0.1917	0	2	NEUT	1.96574
SIP1	chr4	171000001	172000000	2	NEUT	0.2294	0	2	NEUT	2.04521
SIP1	chr4	172000001	173000000	2	NEUT	0.2797	0	2	NEUT	2.15452
SIP1	chr4	173000001	174000000	2	NEUT	0.2261	0	2	NEUT	2.03817
SIP1	chr4	174000001	175000000	2	NEUT	0.2292	0	2	NEUT	2.04478
SIP1	chr4	175000001	176000000	2	NEUT	0.1856	0	2	NEUT	1.95307
SIP1	chr4	176000001	177000000	2	NEUT	0.2472	0	2	NEUT	2.08345
SIP1	chr4	177000001	178000000	2	NEUT	0.1962	0	2	NEUT	1.97511
SIP1	chr4	178000001	179000000	2	NEUT	0.1832	0	2	NEUT	1.94811
SIP1	chr4	179000001	180000000	2	NEUT	0.2068	0	2	NEUT	1.99732
SIP1	chr4	180000001	181000000	2	NEUT	0.2068	0	2	NEUT	1.99732
SIP1	chr4	181000001	182000000	2	NEUT	0.1739	0	2	NEUT	1.92893
SIP1	chr4	182000001	183000000	2	NEUT	0.1661	0	2	NEUT	1.91295
SIP1	chr4	183000001	184000000	2	NEUT	0.2639	0	2	NEUT	2.11977
SIP1	chr4	184000001	185000000	2	NEUT	0.1752	0	2	NEUT	1.93161
SIP1	chr4	185000001	186000000	2	NEUT	0.2232	0	2	NEUT	2.03199
SIP1	chr4	186000001	187000000	2	NEUT	0.2547	0	2	NEUT	2.09971
SIP1	chr4	187000001	188000000	2	NEUT	0.1967	0	2	NEUT	1.97616
SIP1	chr4	188000001	189000000	2	NEUT	0.2905	0	2	NEUT	2.17849
SIP1	chr4	189000001	190000000	2	NEUT	0.2478	0	2	NEUT	2.08475
SIP1	chr4	190000001	191000000	2	NEUT	0.2972	0	2	NEUT	2.19345
SIP1	chr5	1000001	2000000	1	HETD	-0.3336	0	1	HETD	1.04972
SIP1	chr5	2000001	3000000	1	HETD	-0.3026	0	1	HETD	1.09502
SIP1	chr5	3000001	4000000	1	HETD	-0.4763	0	1	HETD	0.85331
SIP1	chr5	4000001	5000000	1	HETD	-0.3246	0	1	HETD	1.06277
SIP1	chr5	5000001	6000000	1	HETD	-0.3365	0	1	HETD	1.04553
SIP1	chr5	6000001	7000000	1	HETD	-0.2896	0	1	HETD	1.1143
SIP1	chr5	7000001	8000000	1	HETD	-0.3399	0	1	HETD	1.04063
SIP1	chr5	8000001	9000000	1	HETD	-0.3751	0	1	HETD	0.990582
SIP1	chr5	9000001	10000000	1	HETD	-0.2859	0	1	HETD	1.11982
SIP1	chr5	10000001	11000000	1	HETD	-0.334	0	1	HETD	1.04914
SIP1	chr5	11000001	12000000	1	HETD	-0.3023	0	1	HETD	1.09546
SIP1	chr5	12000001	13000000	1	HETD	-0.3332	0	1	HETD	1.0503
SIP1	chr5	13000001	14000000	1	HETD	-0.3263	0	1	HETD	1.0603
SIP1	chr5	14000001	15000000	1	HETD	-0.4064	0	1	HETD	0.947092
SIP1	chr5	15000001	16000000	1	HETD	-0.3625	0	1	HETD	1.00836
SIP1	chr5	16000001	17000000	1	HETD	-0.434	0	1	HETD	0.909519
SIP1	chr5	18000001	19000000	1	HETD	-0.4158	0	1	HETD	0.934215
SIP1	chr5	19000001	20000000	1	HETD	-0.3082	0	1	HETD	1.08676
SIP1	chr5	22000001	23000000	1	HETD	-0.4136	0	1	HETD	0.937221
SIP1	chr5	23000001	24000000	1	HETD	-0.2574	0	1	HETD	1.16283
SIP1	chr5	24000001	25000000	1	HETD	-0.2616	0	1	HETD	1.15644
SIP1	chr5	25000001	26000000	1	HETD	-0.3341	0	1	HETD	1.049
SIP1	chr5	26000001	27000000	1	HETD	-0.4107	0	1	HETD	0.941191
SIP1	chr5	27000001	28000000	1	HETD	-0.3694	0	1	HETD	0.998604
SIP1	chr5	28000001	29000000	1	HETD	-0.3667	0	1	HETD	1.00241
SIP1	chr5	29000001	30000000	1	HETD	-0.2199	0	1	HETD	1.22073
SIP1	chr5	30000001	31000000	1	HETD	-0.3066	0	1	HETD	1.08912
SIP1	chr5	31000001	32000000	1	HETD	-0.2883	0	1	HETD	1.11624
SIP1	chr5	32000001	33000000	1	HETD	-0.3776	0	1	HETD	0.987074
SIP1	chr5	33000001	34000000	1	HETD	-0.3807	0	1	HETD	0.982732
SIP1	chr5	35000001	36000000	1	HETD	-0.3383	0	1	HETD	1.04293
SIP1	chr5	36000001	37000000	1	HETD	-0.3661	0	1	HETD	1.00326
SIP1	chr5	37000001	38000000	1	HETD	-0.3873	0	1	HETD	0.973518
SIP1	chr5	38000001	39000000	1	HETD	-0.3527	0	1	HETD	1.02229
SIP1	chr5	39000001	40000000	1	HETD	-0.4736	0	1	HETD	0.856849
SIP1	chr5	40000001	41000000	1	HETD	-0.38	0	1	HETD	0.983711
SIP1	chr5	41000001	42000000	1	HETD	-0.4099	0	1	HETD	0.942288
SIP1	chr5	42000001	43000000	1	HETD	-0.3724	0	1	HETD	0.994378
SIP1	chr5	43000001	44000000	1	HETD	-0.3488	0	1	HETD	1.02786
SIP1	chr5	44000001	45000000	1	HETD	-0.2913	0	1	HETD	1.11177
SIP1	chr5	45000001	46000000	1	HETD	-0.3899	0	1	HETD	0.969901
SIP1	chr5	50000001	51000000	1	HETD	-0.4013	0	1	HETD	0.954114
SIP1	chr5	51000001	52000000	1	HETD	-0.2956	0	1	HETD	1.10538
SIP1	chr5	52000001	53000000	1	HETD	-0.4367	0	1	HETD	0.905882
SIP1	chr5	53000001	54000000	1	HETD	-0.3418	0	1	HETD	1.0379
SIP1	chr5	54000001	55000000	1	HETD	-0.3626	0	1	HETD	1.00822
SIP1	chr5	55000001	56000000	1	HETD	-0.4233	0	1	HETD	0.924
SIP1	chr5	56000001	57000000	1	HETD	-0.403	0	1	HETD	0.951771
SIP1	chr5	57000001	58000000	1	HETD	-0.504	0	1	HETD	0.817386
SIP1	chr5	58000001	59000000	1	HETD	-0.5264	0	1	HETD	0.788835
SIP1	chr5	59000001	60000000	1	HETD	-0.5761	0	1	HETD	0.727048
SIP1	chr5	60000001	61000000	1	HETD	-0.3092	0	1	HETD	1.08529
SIP1	chr5	61000001	62000000	1	HETD	-0.3595	0	1	HETD	1.01261
SIP1	chr5	62000001	63000000	1	HETD	-0.4444	0	1	HETD	0.895546
SIP1	chr5	63000001	64000000	1	HETD	-0.3073	0	1	HETD	1.08808
SIP1	chr5	64000001	65000000	1	HETD	-0.4123	0	1	HETD	0.939
SIP1	chr5	65000001	66000000	1	HETD	-0.3475	0	1	HETD	1.02972
SIP1	chr5	66000001	67000000	1	HETD	-0.3402	0	1	HETD	1.0402
SIP1	chr5	67000001	68000000	1	HETD	-0.3706	0	1	HETD	0.996912
SIP1	chr5	71000001	72000000	1	HETD	-0.3796	0	1	HETD	0.984271
SIP1	chr5	72000001	73000000	1	HETD	-0.2976	0	1	HETD	1.10241
SIP1	chr5	73000001	74000000	1	HETD	-0.3643	0	1	HETD	1.00581
SIP1	chr5	74000001	75000000	1	HETD	-0.4405	0	1	HETD	0.900774
SIP1	chr5	75000001	76000000	1	HETD	-0.3133	0	1	HETD	1.07927
SIP1	chr5	76000001	77000000	1	HETD	-0.3402	0	1	HETD	1.0402
SIP1	chr5	77000001	78000000	1	HETD	-0.4258	0	1	HETD	0.920607
SIP1	chr5	78000001	79000000	1	HETD	-0.411	0	1	HETD	0.94078
SIP1	chr5	79000001	80000000	1	HETD	-0.3849	0	1	HETD	0.976864
SIP1	chr5	80000001	81000000	1	HETD	-0.3293	0	1	HETD	1.05594
SIP1	chr5	81000001	82000000	1	HETD	-0.317	0	1	HETD	1.07385
SIP1	chr5	82000001	83000000	1	HETD	-0.4383	0	1	HETD	0.903729
SIP1	chr5	83000001	84000000	1	HETD	-0.2869	0	1	HETD	1.11833
SIP1	chr5	84000001	85000000	1	HETD	-0.2054	0	1	HETD	1.24352
SIP1	chr5	85000001	86000000	1	HETD	-0.3221	0	1	HETD	1.06641
SIP1	chr5	86000001	87000000	1	HETD	-0.382	0	1	HETD	0.980914
SIP1	chr5	87000001	88000000	1	HETD	-0.3546	0	1	HETD	1.01958
SIP1	chr5	88000001	89000000	1	HETD	-0.3186	0	1	HETD	1.07151
SIP1	chr5	89000001	90000000	1	HETD	-0.3795	0	1	HETD	0.984411
SIP1	chr5	90000001	91000000	1	HETD	-0.4641	0	1	HETD	0.869353
SIP1	chr5	91000001	92000000	1	HETD	NA	0	1	HETD	NA
SIP1	chr5	92000001	93000000	1	HETD	-0.3899	0	1	HETD	0.969901
SIP1	chr5	93000001	94000000	1	HETD	-0.3792	0	1	HETD	0.984831
SIP1	chr5	94000001	95000000	1	HETD	-0.2971	0	1	HETD	1.10315
SIP1	chr5	95000001	96000000	1	HETD	-0.3586	0	1	HETD	1.01389
SIP1	chr5	96000001	97000000	1	HETD	-0.3599	0	1	HETD	1.01204
SIP1	chr5	97000001	98000000	1	HETD	-0.3959	0	1	HETD	0.961577
SIP1	chr5	98000001	99000000	1	HETD	-0.3821	0	1	HETD	0.980774
SIP1	chr5	100000001	101000000	1	HETD	-0.3113	0	1	HETD	1.0822
SIP1	chr5	101000001	102000000	1	HETD	-0.3915	0	1	HETD	0.967677
SIP1	chr5	102000001	103000000	1	HETD	-0.3819	0	1	HETD	0.981053
SIP1	chr5	103000001	104000000	1	HETD	-0.3016	0	1	HETD	1.09649
SIP1	chr5	104000001	105000000	1	HETD	-0.2677	0	1	HETD	1.14719
SIP1	chr5	105000001	106000000	1	HETD	-0.1836	0	1	HETD	1.27823
SIP1	chr5	106000001	107000000	1	HETD	-0.4735	0	1	HETD	0.85698
SIP1	chr5	107000001	108000000	1	HETD	-0.2848	0	1	HETD	1.12147
SIP1	chr5	108000001	109000000	1	HETD	-0.3905	0	1	HETD	0.969067
SIP1	chr5	109000001	110000000	1	HETD	-0.3803	0	1	HETD	0.983291
SIP1	chr5	110000001	111000000	1	HETD	-0.4243	0	1	HETD	0.922642
SIP1	chr5	111000001	112000000	1	HETD	-0.3401	0	1	HETD	1.04034
SIP1	chr5	112000001	113000000	1	HETD	-0.3032	0	1	HETD	1.09413
SIP1	chr5	113000001	114000000	1	HETD	-0.3534	0	1	HETD	1.02129
SIP1	chr5	114000001	115000000	1	HETD	-0.3167	0	1	HETD	1.07429
SIP1	chr5	115000001	116000000	1	HETD	-0.3624	0	1	HETD	1.0085
SIP1	chr5	116000001	117000000	1	HETD	-0.3841	0	1	HETD	0.97798
SIP1	chr5	117000001	118000000	1	HETD	-0.3458	0	1	HETD	1.03216
SIP1	chr5	118000001	119000000	1	HETD	-0.324	0	1	HETD	1.06364
SIP1	chr5	119000001	120000000	1	HETD	-0.3363	0	1	HETD	1.04582
SIP1	chr5	120000001	121000000	1	HETD	-0.2961	0	1	HETD	1.10464
SIP1	chr5	121000001	122000000	1	HETD	-0.404	0	1	HETD	0.950394
SIP1	chr5	122000001	123000000	1	HETD	-0.3778	0	1	HETD	0.986793
SIP1	chr5	123000001	124000000	1	HETD	-0.3425	0	1	HETD	1.03689
SIP1	chr5	124000001	125000000	1	HETD	-0.4336	0	1	HETD	0.910058
SIP1	chr5	125000001	126000000	1	HETD	-0.344	0	1	HETD	1.03474
SIP1	chr5	126000001	127000000	1	HETD	-0.3352	0	1	HETD	1.04741
SIP1	chr5	127000001	128000000	1	HETD	-0.3743	0	1	HETD	0.991706
SIP1	chr5	128000001	129000000	1	HETD	-0.389	0	1	HETD	0.971152
SIP1	chr5	129000001	130000000	1	HETD	-0.3941	0	1	HETD	0.96407
SIP1	chr5	130000001	131000000	1	HETD	-0.4091	0	1	HETD	0.943385
SIP1	chr5	131000001	132000000	1	HETD	-0.3641	0	1	HETD	1.00609
SIP1	chr5	132000001	133000000	1	HETD	-0.3707	0	1	HETD	0.996771
SIP1	chr5	133000001	134000000	1	HETD	-0.3877	0	1	HETD	0.972961
SIP1	chr5	134000001	135000000	1	HETD	-0.3928	0	1	HETD	0.965873
SIP1	chr5	135000001	136000000	1	HETD	-0.2785	0	1	HETD	1.13091
SIP1	chr5	136000001	137000000	1	HETD	-0.3328	0	1	HETD	1.05087
SIP1	chr5	137000001	138000000	1	HETD	-0.3937	0	1	HETD	0.964625
SIP1	chr5	138000001	139000000	1	HETD	NA	0	1	HETD	NA
SIP1	chr5	139000001	140000000	1	HETD	-0.2947	0	1	HETD	1.10672
SIP1	chr5	140000001	141000000	1	HETD	-0.3394	0	1	HETD	1.04135
SIP1	chr5	141000001	142000000	1	HETD	-0.4126	0	1	HETD	0.938589
SIP1	chr5	142000001	143000000	1	HETD	-0.3424	0	1	HETD	1.03704
SIP1	chr5	143000001	144000000	1	HETD	-0.3265	0	1	HETD	1.06001
SIP1	chr5	144000001	145000000	1	HETD	-0.3643	0	1	HETD	1.00581
SIP1	chr5	145000001	146000000	1	HETD	-0.4009	0	1	HETD	0.954666
SIP1	chr5	146000001	147000000	1	HETD	-0.3565	0	1	HETD	1.01688
SIP1	chr5	147000001	148000000	1	HETD	-0.3447	0	1	HETD	1.03373
SIP1	chr5	148000001	149000000	1	HETD	-0.3771	0	1	HETD	0.987775
SIP1	chr5	149000001	150000000	1	HETD	-0.3552	0	1	HETD	1.01873
SIP1	chr5	150000001	151000000	1	HETD	-0.3276	0	1	HETD	1.05841
SIP1	chr5	151000001	152000000	1	HETD	-0.3133	0	1	HETD	1.07927
SIP1	chr5	152000001	153000000	1	HETD	-0.4437	0	1	HETD	0.896483
SIP1	chr5	153000001	154000000	1	HETD	-0.3758	0	1	HETD	0.989599
SIP1	chr5	154000001	155000000	1	HETD	-0.3133	0	1	HETD	1.07927
SIP1	chr5	155000001	156000000	1	HETD	NA	0	1	HETD	NA
SIP1	chr5	156000001	157000000	1	HETD	-0.3668	0	1	HETD	1.00227
SIP1	chr5	157000001	158000000	1	HETD	-0.3748	0	1	HETD	0.991003
SIP1	chr5	158000001	159000000	1	HETD	-0.2803	0	1	HETD	1.12821
SIP1	chr5	159000001	160000000	1	HETD	-0.376	0	1	HETD	0.989318
SIP1	chr5	160000001	161000000	1	HETD	-0.3919	0	1	HETD	0.967122
SIP1	chr5	161000001	162000000	1	HETD	-0.3639	0	1	HETD	1.00637
SIP1	chr5	162000001	163000000	1	HETD	-0.382	0	1	HETD	0.980914
SIP1	chr5	163000001	164000000	1	HETD	-0.382	0	1	HETD	0.980914
SIP1	chr5	164000001	165000000	1	HETD	-0.347	0	1	HETD	1.03044
SIP1	chr5	165000001	166000000	1	HETD	-0.3887	0	1	HETD	0.97157
SIP1	chr5	166000001	167000000	1	HETD	-0.2678	0	1	HETD	1.14704
SIP1	chr5	167000001	168000000	1	HETD	-0.3783	0	1	HETD	0.986092
SIP1	chr5	168000001	169000000	1	HETD	-0.4134	0	1	HETD	0.937495
SIP1	chr5	169000001	170000000	1	HETD	-0.3967	0	1	HETD	0.960469
SIP1	chr5	170000001	171000000	1	HETD	-0.4443	0	1	HETD	0.89568
SIP1	chr5	171000001	172000000	1	HETD	-0.4218	0	1	HETD	0.926039
SIP1	chr5	172000001	173000000	1	HETD	-0.453	0	1	HETD	0.884068
SIP1	chr5	173000001	174000000	1	HETD	-0.3587	0	1	HETD	1.01375
SIP1	chr5	174000001	175000000	1	HETD	-0.3869	0	1	HETD	0.974076
SIP1	chr5	176000001	177000000	1	HETD	-0.3662	0	1	HETD	1.00312
SIP1	chr5	178000001	179000000	1	HETD	-0.4662	0	1	HETD	0.866582
SIP1	chr5	179000001	180000000	1	HETD	-0.4569	0	1	HETD	0.878885
SIP1	chr6	1000001	2000000	2	NEUT	0.1401	0	2	NEUT	1.86028
SIP1	chr6	2000001	3000000	2	NEUT	0.1376	0	2	NEUT	1.85527
SIP1	chr6	3000001	4000000	2	NEUT	0.0852	0	2	NEUT	1.75215
SIP1	chr6	4000001	5000000	2	NEUT	0.1027	0	2	NEUT	1.78617
SIP1	chr6	5000001	6000000	2	NEUT	0.178	0	2	NEUT	1.93737
SIP1	chr6	6000001	7000000	2	NEUT	0.209	0	2	NEUT	2.00195
SIP1	chr6	7000001	8000000	2	NEUT	0.1243	0	2	NEUT	1.82874
SIP1	chr6	8000001	9000000	2	NEUT	0.1829	0	2	NEUT	1.94749
SIP1	chr6	9000001	10000000	2	NEUT	0.1582	0	2	NEUT	1.89684
SIP1	chr6	10000001	11000000	2	NEUT	0.1585	0	2	NEUT	1.89745
SIP1	chr6	11000001	12000000	2	NEUT	0.2034	0	2	NEUT	1.99018
SIP1	chr6	12000001	13000000	2	NEUT	0.15	0	2	NEUT	1.88022
SIP1	chr6	13000001	14000000	2	NEUT	0.2346	0	2	NEUT	2.05633
SIP1	chr6	14000001	15000000	2	NEUT	0.2055	0	2	NEUT	1.99459
SIP1	chr6	15000001	16000000	2	NEUT	0.1807	0	2	NEUT	1.94294
SIP1	chr6	16000001	17000000	2	NEUT	0.1286	0	2	NEUT	1.83729
SIP1	chr6	17000001	18000000	2	NEUT	0.1319	0	2	NEUT	1.84387
SIP1	chr6	18000001	19000000	2	NEUT	0.2883	0	2	NEUT	2.17359
SIP1	chr6	19000001	20000000	2	NEUT	0.2089	0	2	NEUT	2.00174
SIP1	chr6	20000001	21000000	2	NEUT	0.243	0	2	NEUT	2.07439
SIP1	chr6	21000001	22000000	2	NEUT	0.1289	0	2	NEUT	1.83789
SIP1	chr6	22000001	23000000	2	NEUT	0.0762	0	2	NEUT	1.73481
SIP1	chr6	23000001	24000000	2	NEUT	0.1704	0	2	NEUT	1.92175
SIP1	chr6	24000001	25000000	2	NEUT	0.2773	0	2	NEUT	2.14922
SIP1	chr6	25000001	26000000	2	NEUT	0.23	0	2	NEUT	2.04649
SIP1	chr6	27000001	28000000	2	NEUT	0.1545	0	2	NEUT	1.88933
SIP1	chr6	28000001	29000000	2	NEUT	0.1142	0	2	NEUT	1.80875
SIP1	chr6	29000001	30000000	2	NEUT	0.1743	0	2	NEUT	1.92975
SIP1	chr6	30000001	31000000	2	NEUT	0.1537	0	2	NEUT	1.88771
SIP1	chr6	31000001	32000000	2	NEUT	0.1754	0	2	NEUT	1.93202
SIP1	chr6	32000001	33000000	2	NEUT	0.2338	0	2	NEUT	2.05462
SIP1	chr6	33000001	34000000	2	NEUT	0.1609	0	2	NEUT	1.90234
SIP1	chr6	34000001	35000000	2	NEUT	0.1529	0	2	NEUT	1.88609
SIP1	chr6	35000001	36000000	2	NEUT	0.1457	0	2	NEUT	1.87154
SIP1	chr6	36000001	37000000	2	NEUT	0.1961	0	2	NEUT	1.97491
SIP1	chr6	37000001	38000000	2	NEUT	0.255	0	2	NEUT	2.10036
SIP1	chr6	38000001	39000000	2	NEUT	0.2769	0	2	NEUT	2.14833
SIP1	chr6	39000001	40000000	2	NEUT	0.2369	0	2	NEUT	2.06126
SIP1	chr6	40000001	41000000	2	NEUT	0.2394	0	2	NEUT	2.06664
SIP1	chr6	41000001	42000000	2	NEUT	0.2273	0	2	NEUT	2.04072
SIP1	chr6	42000001	43000000	2	NEUT	0.1685	0	2	NEUT	1.91786
SIP1	chr6	43000001	44000000	2	NEUT	0.219	0	2	NEUT	2.02308
SIP1	chr6	44000001	45000000	2	NEUT	0.169	0	2	NEUT	1.91888
SIP1	chr6	45000001	46000000	2	NEUT	0.1693	0	2	NEUT	1.91949
SIP1	chr6	46000001	47000000	2	NEUT	0.1944	0	2	NEUT	1.97136
SIP1	chr6	47000001	48000000	2	NEUT	0.1294	0	2	NEUT	1.83888
SIP1	chr6	48000001	49000000	2	NEUT	0.2481	0	2	NEUT	2.0854
SIP1	chr6	49000001	50000000	2	NEUT	0.2224	0	2	NEUT	2.03029
SIP1	chr6	50000001	51000000	2	NEUT	0.2033	0	2	NEUT	1.98997
SIP1	chr6	51000001	52000000	2	NEUT	0.2308	0	2	NEUT	2.0482
SIP1	chr6	52000001	53000000	2	NEUT	0.1129	0	2	NEUT	1.80619
SIP1	chr6	53000001	54000000	2	NEUT	0.2092	0	2	NEUT	2.00237
SIP1	chr6	54000001	55000000	2	NEUT	0.2135	0	2	NEUT	2.01144
SIP1	chr6	55000001	56000000	2	NEUT	0.2853	0	2	NEUT	2.16693
SIP1	chr6	56000001	57000000	2	NEUT	0.1286	0	2	NEUT	1.83729
SIP1	chr6	63000001	64000000	1	HETD	-0.3165	0	1	HETD	1.07458
SIP1	chr6	64000001	65000000	1	HETD	-0.4276	0	1	HETD	0.918168
SIP1	chr6	65000001	66000000	1	HETD	-0.3308	0	1	HETD	1.05377
SIP1	chr6	66000001	67000000	1	HETD	-0.2704	0	1	HETD	1.14311
SIP1	chr6	67000001	68000000	1	HETD	-0.2327	0	1	HETD	1.2008
SIP1	chr6	68000001	69000000	1	HETD	-0.2445	0	1	HETD	1.18258
SIP1	chr6	69000001	70000000	1	HETD	-0.3234	0	1	HETD	1.06451
SIP1	chr6	70000001	71000000	1	HETD	-0.361	0	1	HETD	1.01048
SIP1	chr6	71000001	72000000	1	HETD	-0.3927	0	1	HETD	0.966012
SIP1	chr6	72000001	73000000	1	HETD	-0.3944	0	1	HETD	0.963654
SIP1	chr6	73000001	74000000	1	HETD	-0.3304	0	1	HETD	1.05435
SIP1	chr6	74000001	75000000	1	HETD	-0.3941	0	1	HETD	0.96407
SIP1	chr6	75000001	76000000	1	HETD	-0.4007	0	1	HETD	0.954942
SIP1	chr6	76000001	77000000	1	HETD	-0.3455	0	1	HETD	1.03259
SIP1	chr6	77000001	78000000	1	HETD	-0.3057	0	1	HETD	1.09044
SIP1	chr6	80000001	81000000	1	HETD	-0.3233	0	1	HETD	1.06466
SIP1	chr6	81000001	82000000	1	HETD	-0.3318	0	1	HETD	1.05232
SIP1	chr6	82000001	83000000	1	HETD	-0.5072	0	1	HETD	0.81328
SIP1	chr6	83000001	84000000	1	HETD	-0.4133	0	1	HETD	0.937632
SIP1	chr6	84000001	85000000	1	HETD	-0.3674	0	1	HETD	1.00143
SIP1	chr6	85000001	86000000	1	HETD	-0.2915	0	1	HETD	1.11147
SIP1	chr6	86000001	87000000	1	HETD	-0.3649	0	1	HETD	1.00496
SIP1	chr6	87000001	88000000	1	HETD	-0.4665	0	1	HETD	0.866186
SIP1	chr6	88000001	89000000	1	HETD	-0.2818	0	1	HETD	1.12596
SIP1	chr6	89000001	90000000	1	HETD	-0.4044	0	1	HETD	0.949843
SIP1	chr6	90000001	91000000	1	HETD	-0.3468	0	1	HETD	1.03072
SIP1	chr6	91000001	92000000	1	HETD	-0.2482	0	1	HETD	1.1769
SIP1	chr6	92000001	93000000	1	HETD	-0.291	0	1	HETD	1.11222
SIP1	chr6	93000001	94000000	1	HETD	-0.3298	0	1	HETD	1.05522
SIP1	chr6	94000001	95000000	1	HETD	-0.2897	0	1	HETD	1.11415
SIP1	chr6	96000001	97000000	1	HETD	-0.3489	0	1	HETD	1.02772
SIP1	chr6	97000001	98000000	1	HETD	-0.3401	0	1	HETD	1.04034
SIP1	chr6	98000001	99000000	1	HETD	-0.3776	0	1	HETD	0.987074
SIP1	chr6	99000001	100000000	1	HETD	-0.3228	0	1	HETD	1.06539
SIP1	chr6	100000001	101000000	1	HETD	-0.3821	0	1	HETD	0.980774
SIP1	chr6	101000001	102000000	1	HETD	-0.3376	0	1	HETD	1.04394
SIP1	chr6	102000001	103000000	1	HETD	-0.2184	0	1	HETD	1.22308
SIP1	chr6	103000001	104000000	1	HETD	-0.3375	0	1	HETD	1.04409
SIP1	chr6	104000001	105000000	1	HETD	-0.3602	0	1	HETD	1.01162
SIP1	chr6	105000001	106000000	1	HETD	-0.4344	0	1	HETD	0.90898
SIP1	chr6	106000001	107000000	1	HETD	-0.3829	0	1	HETD	0.979656
SIP1	chr6	107000001	108000000	1	HETD	-0.393	0	1	HETD	0.965595
SIP1	chr6	108000001	109000000	1	HETD	-0.441	0	1	HETD	0.900103
SIP1	chr6	109000001	110000000	1	HETD	-0.2774	0	1	HETD	1.13256
SIP1	chr6	110000001	111000000	1	HETD	-0.3456	0	1	HETD	1.03244
SIP1	chr6	111000001	112000000	1	HETD	-0.323	0	1	HETD	1.0651
SIP1	chr6	112000001	113000000	1	HETD	-0.26	0	1	HETD	1.15887
SIP1	chr6	113000001	114000000	1	HETD	-0.4002	0	1	HETD	0.955632
SIP1	chr6	114000001	115000000	1	HETD	-0.3202	0	1	HETD	1.06918
SIP1	chr6	115000001	116000000	1	HETD	NA	0	1	HETD	NA
SIP1	chr6	116000001	117000000	1	HETD	-0.3264	0	1	HETD	1.06015
SIP1	chr6	117000001	118000000	1	HETD	-0.3945	0	1	HETD	0.963516
SIP1	chr6	118000001	119000000	1	HETD	-0.3618	0	1	HETD	1.00935
SIP1	chr6	119000001	120000000	1	HETD	-0.3155	0	1	HETD	1.07605
SIP1	chr6	120000001	121000000	1	HETD	-0.2661	0	1	HETD	1.14961
SIP1	chr6	121000001	122000000	1	HETD	-0.4254	0	1	HETD	0.92115
SIP1	chr6	122000001	123000000	1	HETD	-0.3606	0	1	HETD	1.01105
SIP1	chr6	123000001	124000000	1	HETD	-0.3213	0	1	HETD	1.06757
SIP1	chr6	124000001	125000000	1	HETD	-0.3377	0	1	HETD	1.0438
SIP1	chr6	125000001	126000000	1	HETD	-0.3498	0	1	HETD	1.02643
SIP1	chr6	126000001	127000000	1	HETD	-0.3192	0	1	HETD	1.07064
SIP1	chr6	127000001	128000000	1	HETD	-0.3949	0	1	HETD	0.962961
SIP1	chr6	128000001	129000000	1	HETD	-0.3145	0	1	HETD	1.07751
SIP1	chr6	129000001	130000000	1	HETD	-0.2984	0	1	HETD	1.10123
SIP1	chr6	130000001	131000000	1	HETD	-0.3268	0	1	HETD	1.05957
SIP1	chr6	131000001	132000000	1	HETD	-0.3623	0	1	HETD	1.00864
SIP1	chr6	132000001	133000000	1	HETD	-0.4173	0	1	HETD	0.932168
SIP1	chr6	133000001	134000000	1	HETD	-0.3168	0	1	HETD	1.07415
SIP1	chr6	134000001	135000000	1	HETD	-0.3421	0	1	HETD	1.03747
SIP1	chr6	135000001	136000000	1	HETD	-0.3399	0	1	HETD	1.04063
SIP1	chr6	136000001	137000000	1	HETD	-0.4278	0	1	HETD	0.917897
SIP1	chr6	137000001	138000000	1	HETD	-0.2682	0	1	HETD	1.14643
SIP1	chr6	138000001	139000000	1	HETD	-0.4475	0	1	HETD	0.891401
SIP1	chr6	139000001	140000000	1	HETD	-0.2765	0	1	HETD	1.13391
SIP1	chr6	140000001	141000000	1	HETD	-0.3991	0	1	HETD	0.957151
SIP1	chr6	141000001	142000000	1	HETD	-0.3591	0	1	HETD	1.01318
SIP1	chr6	142000001	143000000	1	HETD	-0.4493	0	1	HETD	0.888998
SIP1	chr6	143000001	144000000	1	HETD	-0.3037	0	1	HETD	1.09339
SIP1	chr6	144000001	145000000	1	HETD	-0.2897	0	1	HETD	1.11415
SIP1	chr6	145000001	146000000	1	HETD	-0.3204	0	1	HETD	1.06889
SIP1	chr6	146000001	147000000	1	HETD	-0.3678	0	1	HETD	1.00086
SIP1	chr6	147000001	148000000	1	HETD	-0.34	0	1	HETD	1.04049
SIP1	chr6	148000001	149000000	1	HETD	-0.3763	0	1	HETD	0.988897
SIP1	chr6	149000001	150000000	1	HETD	-0.3074	0	1	HETD	1.08794
SIP1	chr6	150000001	151000000	1	HETD	-0.4387	0	1	HETD	0.903192
SIP1	chr6	151000001	152000000	1	HETD	-0.4701	0	1	HETD	0.861446
SIP1	chr6	152000001	153000000	1	HETD	-0.3541	0	1	HETD	1.02029
SIP1	chr6	153000001	154000000	1	HETD	-0.4108	0	1	HETD	0.941054
SIP1	chr6	154000001	155000000	1	HETD	-0.2978	0	1	HETD	1.10212
SIP1	chr6	155000001	156000000	1	HETD	-0.3498	0	1	HETD	1.02643
SIP1	chr6	156000001	157000000	1	HETD	-0.344	0	1	HETD	1.03474
SIP1	chr6	158000001	159000000	1	HETD	-0.4313	0	1	HETD	0.913163
SIP1	chr6	159000001	160000000	1	HETD	-0.4376	0	1	HETD	0.904671
SIP1	chr6	160000001	161000000	1	HETD	-0.4635	0	1	HETD	0.870146
SIP1	chr6	161000001	162000000	1	HETD	-0.3882	0	1	HETD	0.972265
SIP1	chr6	162000001	163000000	1	HETD	-0.2778	0	1	HETD	1.13196
SIP1	chr6	163000001	164000000	1	HETD	-0.3244	0	1	HETD	1.06306
SIP1	chr6	164000001	165000000	1	HETD	-0.3429	0	1	HETD	1.03632
SIP1	chr6	165000001	166000000	1	HETD	-0.3812	0	1	HETD	0.982032
SIP1	chr6	166000001	167000000	1	HETD	-0.3161	0	1	HETD	1.07517
SIP1	chr6	168000001	169000000	1	HETD	NA	0	1	HETD	NA
SIP1	chr6	169000001	170000000	1	HETD	-0.3794	0	1	HETD	0.984551
SIP1	chr7	1000001	2000000	2	NEUT	0.2447	0	2	NEUT	2.07805
SIP1	chr7	2000001	3000000	2	NEUT	0.2332	0	2	NEUT	2.05333
SIP1	chr7	3000001	4000000	2	NEUT	0.2908	0	2	NEUT	2.17916
SIP1	chr7	4000001	5000000	2	NEUT	0.2323	0	2	NEUT	2.05141
SIP1	chr7	5000001	6000000	2	NEUT	0.1353	0	2	NEUT	1.85066
SIP1	chr7	7000001	8000000	2	NEUT	0.3039	0	2	NEUT	2.20849
SIP1	chr7	8000001	9000000	2	NEUT	0.3579	0	2	NEUT	2.33222
SIP1	chr7	9000001	10000000	2	NEUT	0.414	0	2	NEUT	2.46577
SIP1	chr7	10000001	11000000	2	NEUT	0.3383	0	2	NEUT	2.28677
SIP1	chr7	11000001	12000000	2	NEUT	0.4058	0	2	NEUT	2.44592
SIP1	chr7	12000001	13000000	2	NEUT	0.2739	0	2	NEUT	2.14172
SIP1	chr7	13000001	14000000	2	NEUT	0.3741	0	2	NEUT	2.37025
SIP1	chr7	14000001	15000000	2	NEUT	0.3677	0	2	NEUT	2.35518
SIP1	chr7	15000001	16000000	2	NEUT	0.3035	0	2	NEUT	2.20759
SIP1	chr7	16000001	17000000	2	NEUT	0.3334	0	2	NEUT	2.27551
SIP1	chr7	17000001	18000000	2	NEUT	0.2376	0	2	NEUT	2.06277
SIP1	chr7	18000001	19000000	2	NEUT	0.4144	0	2	NEUT	2.46674
SIP1	chr7	19000001	20000000	2	NEUT	0.3367	0	2	NEUT	2.28309
SIP1	chr7	20000001	21000000	2	NEUT	0.3097	0	2	NEUT	2.22156
SIP1	chr7	21000001	22000000	2	NEUT	0.3212	0	2	NEUT	2.24762
SIP1	chr7	22000001	23000000	2	NEUT	0.3436	0	2	NEUT	2.299
SIP1	chr7	23000001	24000000	2	NEUT	0.3107	0	2	NEUT	2.22381
SIP1	chr7	24000001	25000000	2	NEUT	0.3509	0	2	NEUT	2.31592
SIP1	chr7	25000001	26000000	2	NEUT	0.3789	0	2	NEUT	2.3816
SIP1	chr7	26000001	27000000	2	NEUT	0.3267	0	2	NEUT	2.26017
SIP1	chr7	27000001	28000000	2	NEUT	0.2679	0	2	NEUT	2.12853
SIP1	chr7	28000001	29000000	2	NEUT	0.4103	0	2	NEUT	2.4568
SIP1	chr7	29000001	30000000	2	NEUT	0.2471	0	2	NEUT	2.08324
SIP1	chr7	30000001	31000000	2	NEUT	0.3148	0	2	NEUT	2.23309
SIP1	chr7	31000001	32000000	2	NEUT	0.4511	0	2	NEUT	2.55698
SIP1	chr7	32000001	33000000	2	NEUT	0.2363	0	2	NEUT	2.05998
SIP1	chr7	33000001	34000000	2	NEUT	0.3665	0	2	NEUT	2.35236
SIP1	chr7	34000001	35000000	2	NEUT	0.3253	0	2	NEUT	2.25697
SIP1	chr7	36000001	37000000	2	NEUT	0.2998	0	2	NEUT	2.19928
SIP1	chr7	37000001	38000000	2	NEUT	0.3304	0	2	NEUT	2.26863
SIP1	chr7	38000001	39000000	2	NEUT	0.3582	0	2	NEUT	2.33292
SIP1	chr7	39000001	40000000	2	NEUT	0.3572	0	2	NEUT	2.33059
SIP1	chr7	40000001	41000000	2	NEUT	0.3031	0	2	NEUT	2.20669
SIP1	chr7	41000001	42000000	2	NEUT	0.4252	0	2	NEUT	2.49306
SIP1	chr7	42000001	43000000	2	NEUT	0.3478	0	2	NEUT	2.30872
SIP1	chr7	43000001	44000000	2	NEUT	0.288	0	2	NEUT	2.17293
SIP1	chr7	44000001	45000000	2	NEUT	0.3382	0	2	NEUT	2.28654
SIP1	chr7	45000001	46000000	2	NEUT	0.3425	0	2	NEUT	2.29646
SIP1	chr7	46000001	47000000	2	NEUT	0.2475	0	2	NEUT	2.0841
SIP1	chr7	47000001	48000000	2	NEUT	0.2578	0	2	NEUT	2.10646
SIP1	chr7	48000001	49000000	2	NEUT	0.3706	0	2	NEUT	2.362
SIP1	chr7	49000001	50000000	2	NEUT	0.304	0	2	NEUT	2.20871
SIP1	chr7	50000001	51000000	2	NEUT	NA	0	2	NEUT	NA
SIP1	chr7	51000001	52000000	2	NEUT	0.329	0	2	NEUT	2.26542
SIP1	chr7	52000001	53000000	2	NEUT	0.3233	0	2	NEUT	2.25241
SIP1	chr7	53000001	54000000	2	NEUT	0.2964	0	2	NEUT	2.19166
SIP1	chr7	54000001	55000000	2	NEUT	0.342	0	2	NEUT	2.29531
SIP1	chr7	55000001	56000000	2	NEUT	0.198	0	2	NEUT	1.97887
SIP1	chr7	67000001	68000000	3	GAIN	0.5239	0	3	GAIN	2.74293
SIP1	chr7	68000001	69000000	3	GAIN	0.4021	0	2	NEUT	2.437
SIP1	chr7	69000001	70000000	3	GAIN	0.4529	0	3	GAIN	2.56146
SIP1	chr7	70000001	71000000	3	GAIN	0.4071	0	2	NEUT	2.44906
SIP1	chr7	71000001	72000000	3	GAIN	0.4343	0	3	GAIN	2.51538
SIP1	chr7	73000001	74000000	3	GAIN	0.3778	0	2	NEUT	2.379
SIP1	chr7	75000001	76000000	3	GAIN	0.3613	0	2	NEUT	2.34017
SIP1	chr7	77000001	78000000	3	GAIN	0.6139	0	3	GAIN	2.98616
SIP1	chr7	78000001	79000000	3	GAIN	0.3371	0	2	NEUT	2.28401
SIP1	chr7	79000001	80000000	3	GAIN	0.5819	0	3	GAIN	2.89793
SIP1	chr7	80000001	81000000	3	GAIN	0.4264	0	2	NEUT	2.49599
SIP1	chr7	81000001	82000000	3	GAIN	0.5983	0	3	GAIN	2.94291
SIP1	chr7	82000001	83000000	3	GAIN	0.5647	0	3	GAIN	2.85131
SIP1	chr7	83000001	84000000	3	GAIN	0.6029	0	3	GAIN	2.95561
SIP1	chr7	84000001	85000000	3	GAIN	0.5809	0	3	GAIN	2.89521
SIP1	chr7	85000001	86000000	3	GAIN	0.644	0	3	GAIN	3.07096
SIP1	chr7	86000001	87000000	3	GAIN	0.5431	0	3	GAIN	2.79355
SIP1	chr7	87000001	88000000	3	GAIN	0.5141	0	3	GAIN	2.71734
SIP1	chr7	88000001	89000000	3	GAIN	0.5983	0	3	GAIN	2.94291
SIP1	chr7	89000001	90000000	3	GAIN	0.5154	0	3	GAIN	2.72073
SIP1	chr7	90000001	91000000	3	GAIN	0.5797	0	3	GAIN	2.89194
SIP1	chr7	91000001	92000000	3	GAIN	0.4763	0	3	GAIN	2.62029
SIP1	chr7	92000001	93000000	3	GAIN	0.5445	0	3	GAIN	2.79727
SIP1	chr7	93000001	94000000	3	GAIN	1.2861	0	5	HLAMP	5.37319
SIP1	chr7	94000001	95000000	3	GAIN	1.3704	0	6	HLAMP	5.75884
SIP1	chr7	95000001	96000000	3	GAIN	1.4285	0	6	HLAMP	6.03806
SIP1	chr7	96000001	97000000	3	GAIN	1.3854	0	6	HLAMP	5.82985
SIP1	chr7	97000001	98000000	3	GAIN	1.2649	0	5	HLAMP	5.2797
SIP1	chr7	98000001	99000000	3	GAIN	1.2978	0	5	HLAMP	5.42538
SIP1	chr7	99000001	100000000	3	GAIN	1.2142	0	5	HLAMP	5.06161
SIP1	chr7	100000001	101000000	3	GAIN	NA	0	NA	NA	NA
SIP1	chr7	101000001	102000000	3	GAIN	1.1976	0	5	HLAMP	4.99186
SIP1	chr7	103000001	104000000	3	GAIN	1.414	0	6	HLAMP	5.96731
SIP1	chr7	104000001	105000000	3	GAIN	1.3829	0	6	HLAMP	5.81797
SIP1	chr7	105000001	106000000	3	GAIN	1.319	0	6	HLAMP	5.52102
SIP1	chr7	106000001	107000000	3	GAIN	1.4379	0	6	HLAMP	6.0843
SIP1	chr7	107000001	108000000	3	GAIN	1.3616	0	6	HLAMP	5.71752
SIP1	chr7	108000001	109000000	3	GAIN	1.4301	0	6	HLAMP	6.0459
SIP1	chr7	109000001	110000000	3	GAIN	1.4247	0	6	HLAMP	6.01945
SIP1	chr7	110000001	111000000	3	GAIN	1.3912	0	6	HLAMP	5.85751
SIP1	chr7	111000001	112000000	3	GAIN	1.3915	0	6	HLAMP	5.85894
SIP1	chr7	112000001	113000000	3	GAIN	1.4017	0	6	HLAMP	5.90786
SIP1	chr7	113000001	114000000	3	GAIN	2.2767	0	12	HLAMP	11.6989
SIP1	chr7	114000001	115000000	3	GAIN	3.2655	0	24	HLAMP	24.2367
SIP1	chr7	115000001	116000000	3	GAIN	3.3272	0	25	HLAMP	25.3409
SIP1	chr7	116000001	117000000	3	GAIN	4.1312	0	45	HLAMP	45.0162
SIP1	chr7	117000001	118000000	3	GAIN	0.5651	0	3	GAIN	2.85239
SIP1	chr7	118000001	119000000	3	GAIN	0.613	0	3	GAIN	2.98365
SIP1	chr7	119000001	120000000	3	GAIN	0.5766	0	3	GAIN	2.88351
SIP1	chr7	120000001	121000000	3	GAIN	0.5865	0	3	GAIN	2.9105
SIP1	chr7	121000001	122000000	3	GAIN	0.5805	0	3	GAIN	2.89412
SIP1	chr7	122000001	123000000	3	GAIN	0.5223	0	3	GAIN	2.73874
SIP1	chr7	123000001	124000000	3	GAIN	0.5478	0	3	GAIN	2.80605
SIP1	chr7	124000001	125000000	3	GAIN	0.5589	0	3	GAIN	2.83572
SIP1	chr7	125000001	126000000	3	GAIN	0.6161	0	3	GAIN	2.9923
SIP1	chr7	126000001	127000000	3	GAIN	0.5265	0	3	GAIN	2.74974
SIP1	chr7	127000001	128000000	3	GAIN	0.5405	0	3	GAIN	2.78666
SIP1	chr7	128000001	129000000	3	GAIN	0.4681	0	3	GAIN	2.59957
SIP1	chr7	129000001	130000000	3	GAIN	0.5199	0	3	GAIN	2.73246
SIP1	chr7	131000001	132000000	3	GAIN	0.5797	0	3	GAIN	2.89194
SIP1	chr7	132000001	133000000	3	GAIN	0.4615	0	3	GAIN	2.58297
SIP1	chr7	133000001	134000000	3	GAIN	0.5249	0	3	GAIN	2.74555
SIP1	chr7	134000001	135000000	3	GAIN	0.5807	0	3	GAIN	2.89466
SIP1	chr7	135000001	136000000	3	GAIN	0.5881	0	3	GAIN	2.91488
SIP1	chr7	136000001	137000000	3	GAIN	0.5015	0	3	GAIN	2.68471
SIP1	chr7	137000001	138000000	3	GAIN	0.6807	0	3	GAIN	3.17677
SIP1	chr7	138000001	139000000	3	GAIN	0.5065	0	3	GAIN	2.69763
SIP1	chr7	139000001	140000000	3	GAIN	NA	0	NA	NA	NA
SIP1	chr7	140000001	141000000	3	GAIN	0.4475	0	3	GAIN	2.54803
SIP1	chr7	141000001	142000000	3	GAIN	0.5951	0	3	GAIN	2.93409
SIP1	chr7	144000001	145000000	3	GAIN	0.4276	0	2	NEUT	2.49893
SIP1	chr7	145000001	146000000	3	GAIN	0.511	0	3	GAIN	2.70929
SIP1	chr7	146000001	147000000	3	GAIN	0.473	0	3	GAIN	2.61193
SIP1	chr7	147000001	148000000	3	GAIN	0.4901	0	3	GAIN	2.65543
SIP1	chr7	148000001	149000000	3	GAIN	0.4661	0	3	GAIN	2.59453
SIP1	chr7	150000001	151000000	3	GAIN	0.6049	0	3	GAIN	2.96115
SIP1	chr7	151000001	152000000	3	GAIN	0.4615	0	3	GAIN	2.58297
SIP1	chr7	152000001	153000000	3	GAIN	0.3364	0	2	NEUT	2.2824
SIP1	chr7	155000001	156000000	3	GAIN	0.5399	0	3	GAIN	2.78507
SIP1	chr7	156000001	157000000	3	GAIN	0.4763	0	3	GAIN	2.62029
SIP1	chr7	157000001	158000000	3	GAIN	0.3617	0	2	NEUT	2.3411
SIP1	chr7	158000001	159000000	3	GAIN	0.3985	0	2	NEUT	2.42835
SIP1	chr8	1000001	2000000	1	HETD	-0.5112	0	1	HETD	0.80816
SIP1	chr8	3000001	4000000	1	HETD	-0.4354	0	1	HETD	0.907632
SIP1	chr8	4000001	5000000	1	HETD	-0.4131	0	1	HETD	0.937905
SIP1	chr8	5000001	6000000	1	HETD	-0.3878	0	1	HETD	0.972822
SIP1	chr8	6000001	7000000	1	HETD	-0.5076	0	1	HETD	0.812767
SIP1	chr8	8000001	9000000	1	HETD	-0.6282	0	1	HETD	0.664523
SIP1	chr8	9000001	10000000	1	HETD	-0.4089	0	1	HETD	0.943659
SIP1	chr8	10000001	11000000	1	HETD	-0.3822	0	1	HETD	0.980634
SIP1	chr8	11000001	12000000	1	HETD	-0.5041	0	1	HETD	0.817257
SIP1	chr8	13000001	14000000	1	HETD	-0.4519	0	1	HETD	0.885532
SIP1	chr8	14000001	15000000	1	HETD	-0.37	0	1	HETD	0.997758
SIP1	chr8	15000001	16000000	1	HETD	-0.3891	0	1	HETD	0.971013
SIP1	chr8	16000001	17000000	1	HETD	-0.3832	0	1	HETD	0.979237
SIP1	chr8	17000001	18000000	1	HETD	-0.3325	0	1	HETD	1.05131
SIP1	chr8	18000001	19000000	1	HETD	-0.3028	0	1	HETD	1.09472
SIP1	chr8	19000001	20000000	1	HETD	-0.3828	0	1	HETD	0.979796
SIP1	chr8	20000001	21000000	1	HETD	-0.4087	0	1	HETD	0.943934
SIP1	chr8	21000001	22000000	1	HETD	-0.2894	0	1	HETD	1.1146
SIP1	chr8	22000001	23000000	1	HETD	-0.4007	0	1	HETD	0.954942
SIP1	chr8	23000001	24000000	1	HETD	-0.3549	0	1	HETD	1.01915
SIP1	chr8	24000001	25000000	1	HETD	-0.3638	0	1	HETD	1.00652
SIP1	chr8	25000001	26000000	1	HETD	-0.3639	0	1	HETD	1.00637
SIP1	chr8	26000001	27000000	1	HETD	-0.379	0	1	HETD	0.985112
SIP1	chr8	27000001	28000000	1	HETD	-0.3154	0	1	HETD	1.07619
SIP1	chr8	28000001	29000000	1	HETD	-0.378	0	1	HETD	0.986513
SIP1	chr8	29000001	30000000	1	HETD	-0.4932	0	1	HETD	0.83131
SIP1	chr8	30000001	31000000	1	HETD	-0.3735	0	1	HETD	0.99283
SIP1	chr8	31000001	32000000	1	HETD	-0.3976	0	1	HETD	0.959224
SIP1	chr8	32000001	33000000	1	HETD	-0.2936	0	1	HETD	1.10835
SIP1	chr8	33000001	34000000	1	HETD	-0.2979	0	1	HETD	1.10197
SIP1	chr8	34000001	35000000	1	HETD	-0.4091	0	1	HETD	0.943385
SIP1	chr8	35000001	36000000	1	HETD	-0.4102	0	1	HETD	0.941876
SIP1	chr8	36000001	37000000	1	HETD	-0.4198	0	1	HETD	0.92876
SIP1	chr8	37000001	38000000	1	HETD	-0.3805	0	1	HETD	0.983011
SIP1	chr8	38000001	39000000	1	HETD	-0.418	0	1	HETD	0.931213
SIP1	chr8	40000001	41000000	1	HETD	-0.3305	0	1	HETD	1.0542
SIP1	chr8	41000001	42000000	1	HETD	-0.344	0	1	HETD	1.03474
SIP1	chr8	42000001	43000000	1	HETD	-0.4543	0	1	HETD	0.882338
SIP1	chr8	47000001	48000000	3	GAIN	0.7225	0	3	GAIN	3.3006
SIP1	chr8	48000001	49000000	3	GAIN	NA	0	NA	NA	NA
SIP1	chr8	49000001	50000000	3	GAIN	0.5851	0	3	GAIN	2.90667
SIP1	chr8	50000001	51000000	3	GAIN	0.616	0	3	GAIN	2.99202
SIP1	chr8	51000001	52000000	3	GAIN	0.6127	0	3	GAIN	2.98282
SIP1	chr8	52000001	53000000	3	GAIN	0.6349	0	3	GAIN	3.04513
SIP1	chr8	53000001	54000000	3	GAIN	0.6631	0	3	GAIN	3.12569
SIP1	chr8	54000001	55000000	3	GAIN	0.6557	0	3	GAIN	3.1044
SIP1	chr8	55000001	56000000	3	GAIN	0.6688	0	3	GAIN	3.14216
SIP1	chr8	56000001	57000000	3	GAIN	0.6638	0	3	GAIN	3.12771
SIP1	chr8	57000001	58000000	3	GAIN	0.6154	0	3	GAIN	2.99035
SIP1	chr8	58000001	59000000	3	GAIN	0.6079	0	3	GAIN	2.96947
SIP1	chr8	59000001	60000000	3	GAIN	0.6248	0	3	GAIN	3.01666
SIP1	chr8	60000001	61000000	3	GAIN	0.5909	0	3	GAIN	2.92255
SIP1	chr8	61000001	62000000	3	GAIN	0.6669	0	3	GAIN	3.13666
SIP1	chr8	62000001	63000000	3	GAIN	0.9148	0	4	AMP	3.9189
SIP1	chr8	63000001	64000000	3	GAIN	1.0089	0	4	AMP	4.25284
SIP1	chr8	64000001	65000000	3	GAIN	0.9151	0	4	AMP	3.91993
SIP1	chr8	65000001	66000000	3	GAIN	0.9053	0	4	AMP	3.88638
SIP1	chr8	66000001	67000000	3	GAIN	0.9916	0	4	AMP	4.1898
SIP1	chr8	67000001	68000000	3	GAIN	1.0149	0	4	AMP	4.27488
SIP1	chr8	68000001	69000000	3	GAIN	0.9065	0	4	AMP	3.89048
SIP1	chr8	69000001	70000000	3	GAIN	0.9151	0	4	AMP	3.91993
SIP1	chr8	70000001	71000000	3	GAIN	0.9298	0	4	AMP	3.97069
SIP1	chr8	71000001	72000000	3	GAIN	0.8833	0	4	AMP	3.81189
SIP1	chr8	72000001	73000000	3	GAIN	1.0013	0	4	AMP	4.22506
SIP1	chr8	73000001	74000000	3	GAIN	0.9837	0	4	AMP	4.16127
SIP1	chr8	74000001	75000000	3	GAIN	0.969	0	4	AMP	4.10858
SIP1	chr8	75000001	76000000	3	GAIN	0.9882	0	4	AMP	4.1775
SIP1	chr8	76000001	77000000	3	GAIN	1.0075	0	4	AMP	4.24771
SIP1	chr8	77000001	78000000	3	GAIN	0.9996	0	4	AMP	4.21886
SIP1	chr8	78000001	79000000	3	GAIN	1.0229	0	4	AMP	4.30442
SIP1	chr8	79000001	80000000	3	GAIN	0.9328	0	4	AMP	3.98111
SIP1	chr8	80000001	81000000	3	GAIN	0.9501	0	4	AMP	4.04163
SIP1	chr8	81000001	82000000	3	GAIN	0.9071	0	4	AMP	3.89253
SIP1	chr8	82000001	83000000	3	GAIN	0.9275	0	4	AMP	3.96271
SIP1	chr8	83000001	84000000	3	GAIN	1.06	0	4	AMP	4.44352
SIP1	chr8	84000001	85000000	3	GAIN	0.9748	0	4	AMP	4.12931
SIP1	chr8	85000001	86000000	3	GAIN	0.9332	0	4	AMP	3.9825
SIP1	chr8	87000001	88000000	3	GAIN	0.9352	0	4	AMP	3.98946
SIP1	chr8	88000001	89000000	3	GAIN	0.9778	0	4	AMP	4.14006
SIP1	chr8	89000001	90000000	3	GAIN	1.0102	0	4	AMP	4.25761
SIP1	chr8	90000001	91000000	3	GAIN	0.9255	0	4	AMP	3.95579
SIP1	chr8	91000001	92000000	3	GAIN	1.0182	0	4	AMP	4.28705
SIP1	chr8	92000001	93000000	3	GAIN	0.9335	0	4	AMP	3.98354
SIP1	chr8	93000001	94000000	3	GAIN	0.908	0	4	AMP	3.8956
SIP1	chr8	94000001	95000000	3	GAIN	0.9917	0	4	AMP	4.19017
SIP1	chr8	95000001	96000000	3	GAIN	0.9278	0	4	AMP	3.96375
SIP1	chr8	96000001	97000000	3	GAIN	0.9117	0	4	AMP	3.90827
SIP1	chr8	97000001	98000000	3	GAIN	1.0767	0	5	HLAMP	4.50732
SIP1	chr8	98000001	99000000	3	GAIN	0.9591	0	4	AMP	4.0734
SIP1	chr8	99000001	100000000	3	GAIN	0.8866	0	4	AMP	3.82299
SIP1	chr8	100000001	101000000	3	GAIN	0.7996	0	4	AMP	3.53865
SIP1	chr8	101000001	102000000	3	GAIN	0.9596	0	4	AMP	4.07517
SIP1	chr8	102000001	103000000	3	GAIN	0.9075	0	4	AMP	3.89389
SIP1	chr8	103000001	104000000	3	GAIN	0.9087	0	4	AMP	3.898
SIP1	chr8	104000001	105000000	3	GAIN	0.9601	0	4	AMP	4.07695
SIP1	chr8	105000001	106000000	3	GAIN	0.9385	0	4	AMP	4.00097
SIP1	chr8	106000001	107000000	3	GAIN	0.9553	0	4	AMP	4.05996
SIP1	chr8	107000001	108000000	3	GAIN	0.9189	0	4	AMP	3.933
SIP1	chr8	108000001	109000000	3	GAIN	0.9436	0	4	AMP	4.0188
SIP1	chr8	109000001	110000000	3	GAIN	0.8825	0	4	AMP	3.80921
SIP1	chr8	110000001	111000000	3	GAIN	0.95	0	4	AMP	4.04128
SIP1	chr8	111000001	112000000	3	GAIN	1.0441	0	4	AMP	4.38347
SIP1	chr8	112000001	113000000	3	GAIN	1.0734	0	4	AMP	4.49465
SIP1	chr8	113000001	114000000	3	GAIN	1	0	4	AMP	4.22032
SIP1	chr8	114000001	115000000	3	GAIN	0.9828	0	4	AMP	4.15803
SIP1	chr8	115000001	116000000	3	GAIN	1.0965	0	5	HLAMP	4.58392
SIP1	chr8	116000001	117000000	3	GAIN	0.899	0	4	AMP	3.86494
SIP1	chr8	117000001	118000000	3	GAIN	0.9644	0	4	AMP	4.09221
SIP1	chr8	118000001	119000000	3	GAIN	0.9574	0	4	AMP	4.06739
SIP1	chr8	119000001	120000000	3	GAIN	0.9629	0	4	AMP	4.08688
SIP1	chr8	120000001	121000000	3	GAIN	0.9518	0	4	AMP	4.04762
SIP1	chr8	121000001	122000000	3	GAIN	0.9105	0	4	AMP	3.90416
SIP1	chr8	122000001	123000000	3	GAIN	0.8445	0	4	AMP	3.68326
SIP1	chr8	123000001	124000000	3	GAIN	1.0489	0	4	AMP	4.40153
SIP1	chr8	124000001	125000000	3	GAIN	0.8648	0	4	AMP	3.75013
SIP1	chr8	125000001	126000000	3	GAIN	0.9671	0	4	AMP	4.10181
SIP1	chr8	126000001	127000000	3	GAIN	0.918	0	4	AMP	3.9299
SIP1	chr8	127000001	128000000	3	GAIN	0.97	0	4	AMP	4.11215
SIP1	chr8	128000001	129000000	3	GAIN	0.8838	0	4	AMP	3.81357
SIP1	chr8	129000001	130000000	3	GAIN	0.9146	0	4	AMP	3.91822
SIP1	chr8	130000001	131000000	3	GAIN	1.0043	0	4	AMP	4.23601
SIP1	chr8	131000001	132000000	3	GAIN	0.9359	0	4	AMP	3.9919
SIP1	chr8	132000001	133000000	3	GAIN	0.9492	0	4	AMP	4.03846
SIP1	chr8	133000001	134000000	3	GAIN	0.9783	0	4	AMP	4.14185
SIP1	chr8	134000001	135000000	3	GAIN	0.897	0	4	AMP	3.85815
SIP1	chr8	135000001	136000000	3	GAIN	0.9569	0	4	AMP	4.06562
SIP1	chr8	136000001	137000000	3	GAIN	0.8833	0	4	AMP	3.81189
SIP1	chr8	137000001	138000000	3	GAIN	0.917	0	4	AMP	3.92646
SIP1	chr8	138000001	139000000	3	GAIN	0.8771	0	4	AMP	3.7911
SIP1	chr8	139000001	140000000	3	GAIN	0.8791	0	4	AMP	3.7978
SIP1	chr8	140000001	141000000	3	GAIN	1.0097	0	4	AMP	4.25578
SIP1	chr8	141000001	142000000	3	GAIN	0.8634	0	4	AMP	3.74549
SIP1	chr8	142000001	143000000	3	GAIN	NA	0	NA	NA	NA
SIP1	chr8	143000001	144000000	3	GAIN	0.8676	0	4	AMP	3.75942
SIP1	chr8	144000001	145000000	3	GAIN	0.8811	0	4	AMP	3.80451
SIP1	chr9	1000001	2000000	0	HOMD	-1.287	0	0	HOMD	0.0411997
SIP1	chr9	2000001	3000000	0	HOMD	-1.3063	0	0	HOMD	0.026888
SIP1	chr9	3000001	4000000	0	HOMD	-1.3473	0	0	HOMD	0.015625
SIP1	chr9	4000001	5000000	0	HOMD	-1.3365	0	0	HOMD	0.015625
SIP1	chr9	5000001	6000000	0	HOMD	-1.3509	0	0	HOMD	0.015625
SIP1	chr9	6000001	7000000	0	HOMD	-1.4626	0	0	HOMD	0.015625
SIP1	chr9	7000001	8000000	0	HOMD	-1.3284	0	0	HOMD	0.015625
SIP1	chr9	8000001	9000000	0	HOMD	-1.4572	0	0	HOMD	0.015625
SIP1	chr9	9000001	10000000	0	HOMD	-1.3189	0	0	HOMD	0.0176475
SIP1	chr9	10000001	11000000	0	HOMD	-1.2764	0	0	HOMD	0.0491418
SIP1	chr9	11000001	12000000	0	HOMD	-1.2902	0	0	HOMD	0.0388135
SIP1	chr9	12000001	13000000	0	HOMD	-1.2303	0	0	HOMD	0.0843693
SIP1	chr9	13000001	14000000	0	HOMD	-1.2726	0	0	HOMD	0.0520032
SIP1	chr9	14000001	15000000	0	HOMD	-1.3562	0	0	HOMD	0.015625
SIP1	chr9	15000001	16000000	0	HOMD	-1.4454	0	0	HOMD	0.015625
SIP1	chr9	16000001	17000000	0	HOMD	-1.3127	0	0	HOMD	0.0221843
SIP1	chr9	17000001	18000000	0	HOMD	-1.4492	0	0	HOMD	0.015625
SIP1	chr9	18000001	19000000	0	HOMD	-1.2812	0	0	HOMD	0.0455381
SIP1	chr9	19000001	20000000	0	HOMD	-1.3307	0	0	HOMD	0.015625
SIP1	chr9	20000001	21000000	0	HOMD	-1.3771	0	0	HOMD	0.015625
SIP1	chr9	21000001	22000000	0	HOMD	-1.3816	0	0	HOMD	0.015625
SIP1	chr9	22000001	23000000	0	HOMD	-1.297	0	0	HOMD	0.0337604
SIP1	chr9	23000001	24000000	0	HOMD	-1.347	0	0	HOMD	0.015625
SIP1	chr9	24000001	25000000	0	HOMD	-1.4263	0	0	HOMD	0.015625
SIP1	chr9	25000001	26000000	0	HOMD	-1.3776	0	0	HOMD	0.015625
SIP1	chr9	26000001	27000000	0	HOMD	-1.3356	0	0	HOMD	0.015625
SIP1	chr9	27000001	28000000	0	HOMD	-1.3199	0	0	HOMD	0.0169175
SIP1	chr9	28000001	29000000	0	HOMD	-1.4496	0	0	HOMD	0.015625
SIP1	chr9	29000001	30000000	3	GAIN	0.2793	0	2	NEUT	2.15364
SIP1	chr9	30000001	31000000	3	GAIN	0.7523	0	3	GAIN	3.39111
SIP1	chr9	31000001	32000000	3	GAIN	0.6461	0	3	GAIN	3.07694
SIP1	chr9	32000001	33000000	3	GAIN	0.6547	0	3	GAIN	3.10153
SIP1	chr9	33000001	34000000	3	GAIN	0.5295	0	3	GAIN	2.75762
SIP1	chr9	34000001	35000000	3	GAIN	0.6037	0	3	GAIN	2.95783
SIP1	chr9	35000001	36000000	3	GAIN	0.657	0	3	GAIN	3.10813
SIP1	chr9	36000001	37000000	3	GAIN	0.5992	0	3	GAIN	2.94539
SIP1	chr9	37000001	38000000	3	GAIN	0.638	0	3	GAIN	3.05391
SIP1	chr9	71000001	72000000	2	NEUT	0.2704	0	2	NEUT	2.13402
SIP1	chr9	72000001	73000000	2	NEUT	0.1919	0	2	NEUT	1.96615
SIP1	chr9	73000001	74000000	2	NEUT	0.2835	0	2	NEUT	2.16293
SIP1	chr9	74000001	75000000	2	NEUT	0.1832	0	2	NEUT	1.94811
SIP1	chr9	75000001	76000000	2	NEUT	0.189	0	2	NEUT	1.96013
SIP1	chr9	76000001	77000000	2	NEUT	0.395	0	2	NEUT	2.41995
SIP1	chr9	77000001	78000000	2	NEUT	0.2411	0	2	NEUT	2.07029
SIP1	chr9	78000001	79000000	2	NEUT	0.2276	0	2	NEUT	2.04136
SIP1	chr9	79000001	80000000	2	NEUT	0.221	0	2	NEUT	2.02732
SIP1	chr9	80000001	81000000	2	NEUT	0.1831	0	2	NEUT	1.9479
SIP1	chr9	81000001	82000000	2	NEUT	0.2552	0	2	NEUT	2.1008
SIP1	chr9	82000001	83000000	2	NEUT	0.1823	0	2	NEUT	1.94624
SIP1	chr9	83000001	84000000	2	NEUT	0.2145	0	2	NEUT	2.01355
SIP1	chr9	84000001	85000000	2	NEUT	0.1895	0	2	NEUT	1.96116
SIP1	chr9	85000001	86000000	2	NEUT	0.2166	0	2	NEUT	2.01799
SIP1	chr9	86000001	87000000	2	NEUT	0.2243	0	2	NEUT	2.03433
SIP1	chr9	87000001	88000000	2	NEUT	0.211	0	2	NEUT	2.00616
SIP1	chr9	88000001	89000000	2	NEUT	0.1045	0	2	NEUT	1.78969
SIP1	chr9	89000001	90000000	2	NEUT	0.2415	0	2	NEUT	2.07116
SIP1	chr9	90000001	91000000	2	NEUT	0.115	0	2	NEUT	1.81033
SIP1	chr9	91000001	92000000	2	NEUT	0.1251	0	2	NEUT	1.83033
SIP1	chr9	93000001	94000000	2	NEUT	0.1954	0	2	NEUT	1.97345
SIP1	chr9	94000001	95000000	2	NEUT	0.151	0	2	NEUT	1.88224
SIP1	chr9	95000001	96000000	2	NEUT	0.1877	0	2	NEUT	1.95743
SIP1	chr9	96000001	97000000	2	NEUT	0.1842	0	2	NEUT	1.95017
SIP1	chr9	97000001	98000000	2	NEUT	0.0344	0	2	NEUT	1.65569
SIP1	chr9	98000001	99000000	2	NEUT	0.1706	0	2	NEUT	1.92216
SIP1	chr9	100000001	101000000	2	NEUT	0.1925	0	2	NEUT	1.9674
SIP1	chr9	101000001	102000000	2	NEUT	0.2729	0	2	NEUT	2.13952
SIP1	chr9	102000001	103000000	2	NEUT	0.2039	0	2	NEUT	1.99123
SIP1	chr9	103000001	104000000	2	NEUT	0.2507	0	2	NEUT	2.09103
SIP1	chr9	104000001	105000000	2	NEUT	0.2263	0	2	NEUT	2.03859
SIP1	chr9	105000001	106000000	2	NEUT	0.3045	0	2	NEUT	2.20984
SIP1	chr9	106000001	107000000	2	NEUT	0.208	0	2	NEUT	1.99984
SIP1	chr9	107000001	108000000	2	NEUT	0.2452	0	2	NEUT	2.07913
SIP1	chr9	108000001	109000000	2	NEUT	0.2155	0	2	NEUT	2.01566
SIP1	chr9	109000001	110000000	2	NEUT	0.2016	0	2	NEUT	1.98641
SIP1	chr9	110000001	111000000	2	NEUT	0.0837	0	2	NEUT	1.74925
SIP1	chr9	111000001	112000000	2	NEUT	0.2013	0	2	NEUT	1.98578
SIP1	chr9	112000001	113000000	2	NEUT	0.1169	0	2	NEUT	1.81408
SIP1	chr9	113000001	114000000	2	NEUT	0.1497	0	2	NEUT	1.87962
SIP1	chr9	114000001	115000000	2	NEUT	0.1003	0	2	NEUT	1.78148
SIP1	chr9	115000001	116000000	2	NEUT	0.133	0	2	NEUT	1.84606
SIP1	chr9	116000001	117000000	2	NEUT	0.2427	0	2	NEUT	2.07374
SIP1	chr9	117000001	118000000	2	NEUT	0.2426	0	2	NEUT	2.07353
SIP1	chr9	118000001	119000000	2	NEUT	0.2103	0	2	NEUT	2.00469
SIP1	chr9	119000001	120000000	2	NEUT	0.2575	0	2	NEUT	2.1058
SIP1	chr9	120000001	121000000	2	NEUT	0.2464	0	2	NEUT	2.08173
SIP1	chr9	121000001	122000000	2	NEUT	0.1885	0	2	NEUT	1.95909
SIP1	chr9	122000001	123000000	2	NEUT	0.219	0	2	NEUT	2.02308
SIP1	chr9	123000001	124000000	2	NEUT	0.2422	0	2	NEUT	2.07266
SIP1	chr9	124000001	125000000	2	NEUT	0.1724	0	2	NEUT	1.92585
SIP1	chr9	125000001	126000000	2	NEUT	0.259	0	2	NEUT	2.10907
SIP1	chr9	126000001	127000000	2	NEUT	0.1544	0	2	NEUT	1.88913
SIP1	chr9	127000001	128000000	2	NEUT	0.1611	0	2	NEUT	1.90275
SIP1	chr9	128000001	129000000	2	NEUT	0.1749	0	2	NEUT	1.93099
SIP1	chr9	129000001	130000000	2	NEUT	0.1804	0	2	NEUT	1.94232
SIP1	chr9	130000001	131000000	2	NEUT	0.1478	0	2	NEUT	1.87578
SIP1	chr9	131000001	132000000	2	NEUT	0.1042	0	2	NEUT	1.78911
SIP1	chr9	132000001	133000000	2	NEUT	0.0782	0	2	NEUT	1.73865
SIP1	chr9	134000001	135000000	2	NEUT	0.0912	0	2	NEUT	1.76376
SIP1	chr9	135000001	136000000	2	NEUT	0.1791	0	2	NEUT	1.93964
SIP1	chr9	136000001	137000000	2	NEUT	0.1383	0	2	NEUT	1.85667
SIP1	chr9	137000001	138000000	2	NEUT	NA	0	2	NEUT	NA
SIP1	chr9	138000001	139000000	2	NEUT	0.0523	0	2	NEUT	1.68929
SIP1	chr9	139000001	140000000	2	NEUT	NA	0	2	NEUT	NA
SIP1	chr9	140000001	141000000	2	NEUT	0.1056	0	2	NEUT	1.79185
SIP1	chr10	1000001	2000000	1	HETD	-0.3961	0	1	HETD	0.9613
SIP1	chr10	2000001	3000000	1	HETD	-0.2753	0	1	HETD	1.13572
SIP1	chr10	3000001	4000000	1	HETD	-0.3962	0	1	HETD	0.961161
SIP1	chr10	4000001	5000000	1	HETD	-0.3011	0	1	HETD	1.09723
SIP1	chr10	5000001	6000000	1	HETD	-0.5086	0	1	HETD	0.811486
SIP1	chr10	6000001	7000000	1	HETD	-0.412	0	1	HETD	0.939411
SIP1	chr10	7000001	8000000	1	HETD	-0.3958	0	1	HETD	0.961715
SIP1	chr10	8000001	9000000	1	HETD	-0.331	0	1	HETD	1.05348
SIP1	chr10	9000001	10000000	1	HETD	-0.4201	0	1	HETD	0.928352
SIP1	chr10	10000001	11000000	1	HETD	-0.4747	0	1	HETD	0.855407
SIP1	chr10	11000001	12000000	1	HETD	-0.3938	0	1	HETD	0.964486
SIP1	chr10	12000001	13000000	1	HETD	-0.4956	0	1	HETD	0.828207
SIP1	chr10	13000001	14000000	1	HETD	-0.4236	0	1	HETD	0.923593
SIP1	chr10	14000001	15000000	1	HETD	-0.3906	0	1	HETD	0.968928
SIP1	chr10	15000001	16000000	1	HETD	-0.348	0	1	HETD	1.02901
SIP1	chr10	16000001	17000000	1	HETD	-0.3662	0	1	HETD	1.00312
SIP1	chr10	19000001	20000000	1	HETD	-0.408	0	1	HETD	0.944895
SIP1	chr10	20000001	21000000	1	HETD	-0.4351	0	1	HETD	0.908036
SIP1	chr10	21000001	22000000	1	HETD	-0.4198	0	1	HETD	0.92876
SIP1	chr10	22000001	23000000	1	HETD	-0.3744	0	1	HETD	0.991565
SIP1	chr10	23000001	24000000	1	HETD	-0.3841	0	1	HETD	0.97798
SIP1	chr10	24000001	25000000	1	HETD	-0.3622	0	1	HETD	1.00878
SIP1	chr10	25000001	26000000	1	HETD	-0.3575	0	1	HETD	1.01545
SIP1	chr10	26000001	27000000	1	HETD	-0.3648	0	1	HETD	1.0051
SIP1	chr10	27000001	28000000	1	HETD	-0.4033	0	1	HETD	0.951358
SIP1	chr10	28000001	29000000	1	HETD	-0.3654	0	1	HETD	1.00425
SIP1	chr10	29000001	30000000	1	HETD	-0.5014	0	1	HETD	0.820728
SIP1	chr10	30000001	31000000	1	HETD	-0.4129	0	1	HETD	0.938179
SIP1	chr10	31000001	32000000	1	HETD	-0.3804	0	1	HETD	0.983151
SIP1	chr10	32000001	33000000	1	HETD	-0.4069	0	1	HETD	0.946405
SIP1	chr10	33000001	34000000	1	HETD	-0.401	0	1	HETD	0.954528
SIP1	chr10	34000001	35000000	1	HETD	-0.3641	0	1	HETD	1.00609
SIP1	chr10	35000001	36000000	1	HETD	-0.4416	0	1	HETD	0.899298
SIP1	chr10	36000001	37000000	1	HETD	-0.4048	0	1	HETD	0.949293
SIP1	chr10	37000001	38000000	1	HETD	NA	0	1	HETD	NA
SIP1	chr10	43000001	44000000	1	HETD	-0.4301	0	1	HETD	0.914785
SIP1	chr10	44000001	45000000	1	HETD	-0.4619	0	1	HETD	0.872261
SIP1	chr10	45000001	46000000	1	HETD	-0.3815	0	1	HETD	0.981613
SIP1	chr10	50000001	51000000	1	HETD	-0.3503	0	1	HETD	1.02572
SIP1	chr10	52000001	53000000	1	HETD	-0.4697	0	1	HETD	0.861972
SIP1	chr10	53000001	54000000	1	HETD	-0.3281	0	1	HETD	1.05768
SIP1	chr10	54000001	55000000	1	HETD	NA	0	1	HETD	NA
SIP1	chr10	55000001	56000000	1	HETD	-0.3638	0	1	HETD	1.00652
SIP1	chr10	56000001	57000000	1	HETD	-0.3166	0	1	HETD	1.07444
SIP1	chr10	57000001	58000000	1	HETD	-0.3341	0	1	HETD	1.049
SIP1	chr10	58000001	59000000	1	HETD	-0.323	0	1	HETD	1.0651
SIP1	chr10	59000001	60000000	1	HETD	-0.3376	0	1	HETD	1.04394
SIP1	chr10	60000001	61000000	1	HETD	NA	0	1	HETD	NA
SIP1	chr10	61000001	62000000	1	HETD	NA	0	1	HETD	NA
SIP1	chr10	62000001	63000000	1	HETD	-0.3898	0	1	HETD	0.97004
SIP1	chr10	63000001	64000000	1	HETD	-0.3514	0	1	HETD	1.02415
SIP1	chr10	64000001	65000000	1	HETD	NA	0	1	HETD	NA
SIP1	chr10	65000001	66000000	1	HETD	-0.3669	0	1	HETD	1.00213
SIP1	chr10	66000001	67000000	1	HETD	-0.2913	0	1	HETD	1.11177
SIP1	chr10	67000001	68000000	1	HETD	-0.3569	0	1	HETD	1.01631
SIP1	chr10	68000001	69000000	1	HETD	-0.2844	0	1	HETD	1.12207
SIP1	chr10	69000001	70000000	1	HETD	-0.444	0	1	HETD	0.896082
SIP1	chr10	70000001	71000000	1	HETD	-0.504	0	1	HETD	0.817386
SIP1	chr10	71000001	72000000	1	HETD	-0.4037	0	1	HETD	0.950807
SIP1	chr10	72000001	73000000	1	HETD	-0.3357	0	1	HETD	1.04668
SIP1	chr10	73000001	74000000	1	HETD	-0.3507	0	1	HETD	1.02514
SIP1	chr10	74000001	75000000	1	HETD	-0.47	0	1	HETD	0.861578
SIP1	chr10	75000001	76000000	1	HETD	-0.4634	0	1	HETD	0.870278
SIP1	chr10	76000001	77000000	1	HETD	-0.3944	0	1	HETD	0.963654
SIP1	chr10	77000001	78000000	1	HETD	-0.4195	0	1	HETD	0.929169
SIP1	chr10	78000001	79000000	1	HETD	-0.3674	0	1	HETD	1.00143
SIP1	chr10	79000001	80000000	1	HETD	-0.446	0	1	HETD	0.893405
SIP1	chr10	80000001	81000000	1	HETD	-0.2486	0	1	HETD	1.17628
SIP1	chr10	82000001	83000000	1	HETD	-0.3058	0	1	HETD	1.09029
SIP1	chr10	83000001	84000000	1	HETD	-0.3957	0	1	HETD	0.961853
SIP1	chr10	84000001	85000000	1	HETD	-0.3202	0	1	HETD	1.06918
SIP1	chr10	85000001	86000000	1	HETD	-0.3236	0	1	HETD	1.06422
SIP1	chr10	86000001	87000000	1	HETD	-0.228	0	1	HETD	1.20809
SIP1	chr10	87000001	88000000	1	HETD	-0.3456	0	1	HETD	1.03244
SIP1	chr10	88000001	89000000	1	HETD	-0.4652	0	1	HETD	0.867901
SIP1	chr10	90000001	91000000	1	HETD	-0.2958	0	1	HETD	1.10508
SIP1	chr10	91000001	92000000	1	HETD	-0.3605	0	1	HETD	1.01119
SIP1	chr10	92000001	93000000	1	HETD	-0.343	0	1	HETD	1.03617
SIP1	chr10	93000001	94000000	1	HETD	-0.4143	0	1	HETD	0.936264
SIP1	chr10	94000001	95000000	1	HETD	-0.4062	0	1	HETD	0.947367
SIP1	chr10	95000001	96000000	1	HETD	-0.4249	0	1	HETD	0.921828
SIP1	chr10	96000001	97000000	1	HETD	-0.4545	0	1	HETD	0.882073
SIP1	chr10	97000001	98000000	1	HETD	-0.4003	0	1	HETD	0.955494
SIP1	chr10	98000001	99000000	1	HETD	-0.1868	0	1	HETD	1.2731
SIP1	chr10	99000001	100000000	1	HETD	-0.4001	0	1	HETD	0.95577
SIP1	chr10	100000001	101000000	1	HETD	-0.2996	0	1	HETD	1.09945
SIP1	chr10	101000001	102000000	1	HETD	-0.4278	0	1	HETD	0.917897
SIP1	chr10	102000001	103000000	1	HETD	-0.4189	0	1	HETD	0.929986
SIP1	chr10	103000001	104000000	1	HETD	-0.3331	0	1	HETD	1.05044
SIP1	chr10	104000001	105000000	1	HETD	-0.3551	0	1	HETD	1.01887
SIP1	chr10	105000001	106000000	1	HETD	-0.3878	0	1	HETD	0.972822
SIP1	chr10	106000001	107000000	1	HETD	-0.3353	0	1	HETD	1.04726
SIP1	chr10	107000001	108000000	1	HETD	-0.3802	0	1	HETD	0.983431
SIP1	chr10	108000001	109000000	1	HETD	-0.3559	0	1	HETD	1.01773
SIP1	chr10	109000001	110000000	1	HETD	-0.3668	0	1	HETD	1.00227
SIP1	chr10	110000001	111000000	1	HETD	-0.4783	0	1	HETD	0.850693
SIP1	chr10	111000001	112000000	1	HETD	-0.275	0	1	HETD	1.13617
SIP1	chr10	112000001	113000000	1	HETD	-0.3711	0	1	HETD	0.996208
SIP1	chr10	113000001	114000000	1	HETD	-0.2711	0	1	HETD	1.14205
SIP1	chr10	114000001	115000000	1	HETD	-0.5344	0	1	HETD	0.778745
SIP1	chr10	115000001	116000000	1	HETD	-0.3465	0	1	HETD	1.03115
SIP1	chr10	116000001	117000000	1	HETD	NA	0	1	HETD	NA
SIP1	chr10	117000001	118000000	1	HETD	-0.3503	0	1	HETD	1.02572
SIP1	chr10	118000001	119000000	1	HETD	-0.3565	0	1	HETD	1.01688
SIP1	chr10	119000001	120000000	1	HETD	-0.2921	0	1	HETD	1.11058
SIP1	chr10	120000001	121000000	1	HETD	-0.368	0	1	HETD	1.00058
SIP1	chr10	121000001	122000000	1	HETD	-0.3749	0	1	HETD	0.990863
SIP1	chr10	122000001	123000000	1	HETD	-0.3883	0	1	HETD	0.972126
SIP1	chr10	123000001	124000000	1	HETD	-0.4089	0	1	HETD	0.943659
SIP1	chr10	124000001	125000000	1	HETD	-0.387	0	1	HETD	0.973936
SIP1	chr10	125000001	126000000	1	HETD	NA	0	1	HETD	NA
SIP1	chr10	126000001	127000000	1	HETD	-0.3674	0	1	HETD	1.00143
SIP1	chr10	127000001	128000000	1	HETD	-0.3597	0	1	HETD	1.01233
SIP1	chr10	129000001	130000000	1	HETD	-0.3824	0	1	HETD	0.980354
SIP1	chr10	130000001	131000000	1	HETD	-0.3043	0	1	HETD	1.09251
SIP1	chr10	131000001	132000000	1	HETD	-0.3672	0	1	HETD	1.00171
SIP1	chr10	132000001	133000000	1	HETD	-0.498	0	1	HETD	0.825109
SIP1	chr10	134000001	135000000	1	HETD	-0.4667	0	1	HETD	0.865923
SIP1	chr11	1000001	2000000	2	NEUT	NA	0	2	NEUT	NA
SIP1	chr11	2000001	3000000	2	NEUT	0.285	0	2	NEUT	2.16626
SIP1	chr11	5000001	6000000	2	NEUT	0.2266	0	2	NEUT	2.03923
SIP1	chr11	6000001	7000000	2	NEUT	0.2596	0	2	NEUT	2.11038
SIP1	chr11	7000001	8000000	2	NEUT	0.2533	0	2	NEUT	2.09667
SIP1	chr11	8000001	9000000	2	NEUT	0.2053	0	2	NEUT	1.99417
SIP1	chr11	9000001	10000000	2	NEUT	0.0722	0	2	NEUT	1.72714
SIP1	chr11	10000001	11000000	2	NEUT	0.175	0	2	NEUT	1.93119
SIP1	chr11	11000001	12000000	2	NEUT	0.2139	0	2	NEUT	2.01228
SIP1	chr11	12000001	13000000	2	NEUT	0.1497	0	2	NEUT	1.87962
SIP1	chr11	13000001	14000000	2	NEUT	0.2315	0	2	NEUT	2.04969
SIP1	chr11	14000001	15000000	2	NEUT	0.194	0	2	NEUT	1.97053
SIP1	chr11	15000001	16000000	2	NEUT	0.3203	0	2	NEUT	2.24558
SIP1	chr11	16000001	17000000	2	NEUT	0.2627	0	2	NEUT	2.11715
SIP1	chr11	17000001	18000000	2	NEUT	0.2121	0	2	NEUT	2.00848
SIP1	chr11	18000001	19000000	2	NEUT	0.1748	0	2	NEUT	1.93078
SIP1	chr11	19000001	20000000	2	NEUT	0.2218	0	2	NEUT	2.02902
SIP1	chr11	20000001	21000000	2	NEUT	0.2615	0	2	NEUT	2.11453
SIP1	chr11	21000001	22000000	2	NEUT	0.1468	0	2	NEUT	1.87376
SIP1	chr11	22000001	23000000	2	NEUT	0.2225	0	2	NEUT	2.03051
SIP1	chr11	23000001	24000000	2	NEUT	0.2187	0	2	NEUT	2.02244
SIP1	chr11	24000001	25000000	2	NEUT	0.2628	0	2	NEUT	2.11737
SIP1	chr11	25000001	26000000	2	NEUT	0.2376	0	2	NEUT	2.06277
SIP1	chr11	26000001	27000000	2	NEUT	0.2396	0	2	NEUT	2.06707
SIP1	chr11	27000001	28000000	2	NEUT	0.2073	0	2	NEUT	1.99837
SIP1	chr11	28000001	29000000	2	NEUT	0.1724	0	2	NEUT	1.92585
SIP1	chr11	29000001	30000000	2	NEUT	0.1895	0	2	NEUT	1.96116
SIP1	chr11	30000001	31000000	2	NEUT	0.2587	0	2	NEUT	2.10842
SIP1	chr11	31000001	32000000	2	NEUT	0.1973	0	2	NEUT	1.97741
SIP1	chr11	32000001	33000000	2	NEUT	0.1442	0	2	NEUT	1.86852
SIP1	chr11	33000001	34000000	2	NEUT	0.2081	0	2	NEUT	2.00005
SIP1	chr11	34000001	35000000	2	NEUT	0.1557	0	2	NEUT	1.89177
SIP1	chr11	35000001	36000000	2	NEUT	0.1819	0	2	NEUT	1.94542
SIP1	chr11	36000001	37000000	2	NEUT	0.2567	0	2	NEUT	2.10406
SIP1	chr11	37000001	38000000	2	NEUT	0.1968	0	2	NEUT	1.97637
SIP1	chr11	38000001	39000000	2	NEUT	0.2797	0	2	NEUT	2.15452
SIP1	chr11	39000001	40000000	2	NEUT	0.104	0	2	NEUT	1.78871
SIP1	chr11	40000001	41000000	2	NEUT	0.1263	0	2	NEUT	1.83271
SIP1	chr11	41000001	42000000	2	NEUT	0.1773	0	2	NEUT	1.93593
SIP1	chr11	42000001	43000000	2	NEUT	0.1665	0	2	NEUT	1.91376
SIP1	chr11	43000001	44000000	2	NEUT	0.2655	0	2	NEUT	2.12327
SIP1	chr11	44000001	45000000	2	NEUT	0.2748	0	2	NEUT	2.1437
SIP1	chr11	45000001	46000000	2	NEUT	0.2079	0	2	NEUT	1.99963
SIP1	chr11	46000001	47000000	2	NEUT	0.2124	0	2	NEUT	2.00911
SIP1	chr11	47000001	48000000	2	NEUT	0.0931	0	2	NEUT	1.76745
SIP1	chr11	55000001	56000000	2	NEUT	0.0863	0	2	NEUT	1.75427
SIP1	chr11	56000001	57000000	2	NEUT	0.1675	0	2	NEUT	1.91581
SIP1	chr11	57000001	58000000	2	NEUT	0.221	0	2	NEUT	2.02732
SIP1	chr11	58000001	59000000	2	NEUT	0.2054	0	2	NEUT	1.99438
SIP1	chr11	59000001	60000000	2	NEUT	0.2612	0	2	NEUT	2.11387
SIP1	chr11	60000001	61000000	2	NEUT	0.2097	0	2	NEUT	2.00342
SIP1	chr11	61000001	62000000	2	NEUT	0.1419	0	2	NEUT	1.8639
SIP1	chr11	62000001	63000000	2	NEUT	0.1184	0	2	NEUT	1.81705
SIP1	chr11	63000001	64000000	2	NEUT	0.147	0	2	NEUT	1.87417
SIP1	chr11	64000001	65000000	2	NEUT	0.235	0	2	NEUT	2.05719
SIP1	chr11	65000001	66000000	2	NEUT	0.2342	0	2	NEUT	2.05547
SIP1	chr11	66000001	67000000	2	NEUT	0.1576	0	2	NEUT	1.89562
SIP1	chr11	68000001	69000000	2	NEUT	0.0958	0	2	NEUT	1.77271
SIP1	chr11	70000001	71000000	2	NEUT	0.1133	0	2	NEUT	1.80698
SIP1	chr11	72000001	73000000	2	NEUT	0.2484	0	2	NEUT	2.08605
SIP1	chr11	73000001	74000000	2	NEUT	0.157	0	2	NEUT	1.89441
SIP1	chr11	74000001	75000000	2	NEUT	0.139	0	2	NEUT	1.85807
SIP1	chr11	75000001	76000000	2	NEUT	0.2341	0	2	NEUT	2.05526
SIP1	chr11	76000001	77000000	2	NEUT	0.2214	0	2	NEUT	2.02817
SIP1	chr11	77000001	78000000	2	NEUT	0.1385	0	2	NEUT	1.85707
SIP1	chr11	78000001	79000000	2	NEUT	0.2246	0	2	NEUT	2.03497
SIP1	chr11	79000001	80000000	2	NEUT	0.2386	0	2	NEUT	2.06492
SIP1	chr11	80000001	81000000	2	NEUT	0.2544	0	2	NEUT	2.09906
SIP1	chr11	81000001	82000000	2	NEUT	0.1501	0	2	NEUT	1.88043
SIP1	chr11	82000001	83000000	2	NEUT	0.287	0	2	NEUT	2.1707
SIP1	chr11	83000001	84000000	2	NEUT	0.2416	0	2	NEUT	2.07137
SIP1	chr11	84000001	85000000	2	NEUT	0.29	0	2	NEUT	2.17738
SIP1	chr11	85000001	86000000	2	NEUT	0.255	0	2	NEUT	2.10036
SIP1	chr11	86000001	87000000	2	NEUT	0.1787	0	2	NEUT	1.93881
SIP1	chr11	87000001	88000000	2	NEUT	NA	0	2	NEUT	NA
SIP1	chr11	88000001	89000000	2	NEUT	0.1051	0	2	NEUT	1.79087
SIP1	chr11	90000001	91000000	2	NEUT	0.295	0	2	NEUT	2.18853
SIP1	chr11	91000001	92000000	2	NEUT	0.2285	0	2	NEUT	2.04328
SIP1	chr11	92000001	93000000	2	NEUT	0.2591	0	2	NEUT	2.10929
SIP1	chr11	93000001	94000000	2	NEUT	0.2617	0	2	NEUT	2.11496
SIP1	chr11	94000001	95000000	2	NEUT	0.2861	0	2	NEUT	2.1687
SIP1	chr11	95000001	96000000	2	NEUT	0.2344	0	2	NEUT	2.0559
SIP1	chr11	97000001	98000000	2	NEUT	0.2607	0	2	NEUT	2.11278
SIP1	chr11	98000001	99000000	2	NEUT	0.2494	0	2	NEUT	2.08822
SIP1	chr11	99000001	100000000	2	NEUT	0.2663	0	2	NEUT	2.12503
SIP1	chr11	100000001	101000000	2	NEUT	0.189	0	2	NEUT	1.96013
SIP1	chr11	101000001	102000000	2	NEUT	0.161	0	2	NEUT	1.90254
SIP1	chr11	102000001	103000000	2	NEUT	0.0941	0	2	NEUT	1.7694
SIP1	chr11	103000001	104000000	2	NEUT	0.1796	0	2	NEUT	1.94067
SIP1	chr11	104000001	105000000	2	NEUT	0.2828	0	2	NEUT	2.16138
SIP1	chr11	105000001	106000000	2	NEUT	0.3405	0	2	NEUT	2.29184
SIP1	chr11	106000001	107000000	2	NEUT	0.2291	0	2	NEUT	2.04457
SIP1	chr11	107000001	108000000	2	NEUT	0.2036	0	2	NEUT	1.9906
SIP1	chr11	108000001	109000000	2	NEUT	0.1417	0	2	NEUT	1.86349
SIP1	chr11	109000001	110000000	2	NEUT	0.2383	0	2	NEUT	2.06427
SIP1	chr11	110000001	111000000	2	NEUT	0.2091	0	2	NEUT	2.00216
SIP1	chr11	111000001	112000000	2	NEUT	0.234	0	2	NEUT	2.05505
SIP1	chr11	112000001	113000000	2	NEUT	0.2327	0	2	NEUT	2.05226
SIP1	chr11	113000001	114000000	2	NEUT	0.1983	0	2	NEUT	1.9795
SIP1	chr11	114000001	115000000	2	NEUT	0.1855	0	2	NEUT	1.95287
SIP1	chr11	115000001	116000000	2	NEUT	0.1906	0	2	NEUT	1.96345
SIP1	chr11	116000001	117000000	2	NEUT	0.2404	0	2	NEUT	2.06879
SIP1	chr11	117000001	118000000	2	NEUT	0.2033	0	2	NEUT	1.98997
SIP1	chr11	118000001	119000000	2	NEUT	0.1258	0	2	NEUT	1.83172
SIP1	chr11	119000001	120000000	2	NEUT	0.2311	0	2	NEUT	2.04884
SIP1	chr11	120000001	121000000	2	NEUT	0.2003	0	2	NEUT	1.98368
SIP1	chr11	121000001	122000000	2	NEUT	0.2495	0	2	NEUT	2.08843
SIP1	chr11	122000001	123000000	2	NEUT	0.1894	0	2	NEUT	1.96096
SIP1	chr11	123000001	124000000	2	NEUT	0.2531	0	2	NEUT	2.09624
SIP1	chr11	124000001	125000000	2	NEUT	0.3251	0	2	NEUT	2.25651
SIP1	chr11	125000001	126000000	2	NEUT	0.2144	0	2	NEUT	2.01334
SIP1	chr11	126000001	127000000	2	NEUT	0.2227	0	2	NEUT	2.03093
SIP1	chr11	127000001	128000000	2	NEUT	0.195	0	2	NEUT	1.97261
SIP1	chr11	128000001	129000000	2	NEUT	0.2271	0	2	NEUT	2.0403
SIP1	chr11	129000001	130000000	2	NEUT	0.1268	0	2	NEUT	1.83371
SIP1	chr11	130000001	131000000	2	NEUT	0.1738	0	2	NEUT	1.92873
SIP1	chr11	131000001	132000000	2	NEUT	0.118	0	2	NEUT	1.81626
SIP1	chr11	132000001	133000000	2	NEUT	0.2227	0	2	NEUT	2.03093
SIP1	chr11	133000001	134000000	2	NEUT	0.1712	0	2	NEUT	1.92339
SIP1	chr12	1000001	2000000	3	GAIN	0.6037	0	3	GAIN	2.95783
SIP1	chr12	2000001	3000000	3	GAIN	0.5536	0	3	GAIN	2.82152
SIP1	chr12	3000001	4000000	3	GAIN	0.539	0	3	GAIN	2.78268
SIP1	chr12	4000001	5000000	3	GAIN	0.5691	0	3	GAIN	2.86319
SIP1	chr12	5000001	6000000	3	GAIN	0.5647	0	3	GAIN	2.85131
SIP1	chr12	6000001	7000000	3	GAIN	NA	0	NA	NA	NA
SIP1	chr12	7000001	8000000	3	GAIN	NA	0	NA	NA	NA
SIP1	chr12	10000001	11000000	3	GAIN	0.5976	0	3	GAIN	2.94098
SIP1	chr12	11000001	12000000	3	GAIN	0.5857	0	3	GAIN	2.90831
SIP1	chr12	12000001	13000000	3	GAIN	0.4496	0	3	GAIN	2.55325
SIP1	chr12	13000001	14000000	3	GAIN	0.615	0	3	GAIN	2.98923
SIP1	chr12	14000001	15000000	3	GAIN	0.6445	0	3	GAIN	3.07238
SIP1	chr12	15000001	16000000	3	GAIN	0.6656	0	3	GAIN	3.13291
SIP1	chr12	16000001	17000000	3	GAIN	0.6561	0	3	GAIN	3.10554
SIP1	chr12	17000001	18000000	3	GAIN	0.6453	0	3	GAIN	3.07466
SIP1	chr12	18000001	19000000	3	GAIN	0.6108	0	3	GAIN	2.97753
SIP1	chr12	19000001	20000000	3	GAIN	0.502	0	3	GAIN	2.686
SIP1	chr12	20000001	21000000	3	GAIN	0.5973	0	3	GAIN	2.94015
SIP1	chr12	21000001	22000000	3	GAIN	0.6108	0	3	GAIN	2.97753
SIP1	chr12	22000001	23000000	3	GAIN	0.6402	0	3	GAIN	3.06015
SIP1	chr12	23000001	24000000	3	GAIN	0.6835	0	3	GAIN	3.18495
SIP1	chr12	24000001	25000000	3	GAIN	0.6084	0	3	GAIN	2.97086
SIP1	chr12	25000001	26000000	3	GAIN	0.6053	0	3	GAIN	2.96226
SIP1	chr12	26000001	27000000	3	GAIN	0.6679	0	3	GAIN	3.13956
SIP1	chr12	27000001	28000000	3	GAIN	0.5895	0	3	GAIN	2.91871
SIP1	chr12	28000001	29000000	3	GAIN	0.5812	0	3	GAIN	2.89603
SIP1	chr12	29000001	30000000	3	GAIN	0.5631	0	3	GAIN	2.84701
SIP1	chr12	30000001	31000000	3	GAIN	0.6533	0	3	GAIN	3.09752
SIP1	chr12	31000001	32000000	3	GAIN	0.4379	0	3	GAIN	2.52426
SIP1	chr12	32000001	33000000	3	GAIN	0.5876	0	3	GAIN	2.91351
SIP1	chr12	33000001	34000000	3	GAIN	0.6071	0	3	GAIN	2.96725
SIP1	chr12	38000001	39000000	3	GAIN	0.487	0	3	GAIN	2.6475
SIP1	chr12	39000001	40000000	3	GAIN	0.5352	0	3	GAIN	2.77264
SIP1	chr12	40000001	41000000	3	GAIN	0.6109	0	3	GAIN	2.97781
SIP1	chr12	41000001	42000000	3	GAIN	0.6042	0	3	GAIN	2.95921
SIP1	chr12	42000001	43000000	3	GAIN	0.5694	0	3	GAIN	2.864
SIP1	chr12	43000001	44000000	3	GAIN	0.4896	0	3	GAIN	2.65415
SIP1	chr12	44000001	45000000	3	GAIN	0.6669	0	3	GAIN	3.13666
SIP1	chr12	45000001	46000000	3	GAIN	0.6097	0	3	GAIN	2.97447
SIP1	chr12	46000001	47000000	3	GAIN	0.6087	0	3	GAIN	2.97169
SIP1	chr12	47000001	48000000	3	GAIN	0.6279	0	3	GAIN	3.02538
SIP1	chr12	48000001	49000000	3	GAIN	0.6972	0	3	GAIN	3.22522
SIP1	chr12	49000001	50000000	3	GAIN	0.5237	0	3	GAIN	2.7424
SIP1	chr12	50000001	51000000	3	GAIN	0.577	0	3	GAIN	2.8846
SIP1	chr12	51000001	52000000	3	GAIN	0.5482	0	3	GAIN	2.80711
SIP1	chr12	52000001	53000000	3	GAIN	0.6401	0	3	GAIN	3.05987
SIP1	chr12	53000001	54000000	3	GAIN	0.5952	0	3	GAIN	2.93437
SIP1	chr12	54000001	55000000	3	GAIN	0.55	0	3	GAIN	2.81191
SIP1	chr12	56000001	57000000	3	GAIN	0.5701	0	3	GAIN	2.86589
SIP1	chr12	57000001	58000000	3	GAIN	0.5403	0	3	GAIN	2.78613
SIP1	chr12	58000001	59000000	3	GAIN	0.6365	0	3	GAIN	3.04966
SIP1	chr12	59000001	60000000	3	GAIN	0.5596	0	3	GAIN	2.8376
SIP1	chr12	60000001	61000000	3	GAIN	0.6661	0	3	GAIN	3.13435
SIP1	chr12	61000001	62000000	3	GAIN	0.6222	0	3	GAIN	3.00937
SIP1	chr12	62000001	63000000	3	GAIN	0.6821	0	3	GAIN	3.18086
SIP1	chr12	63000001	64000000	3	GAIN	0.5775	0	3	GAIN	2.88596
SIP1	chr12	64000001	65000000	3	GAIN	0.5464	0	3	GAIN	2.80232
SIP1	chr12	65000001	66000000	3	GAIN	0.6277	0	3	GAIN	3.02482
SIP1	chr12	66000001	67000000	3	GAIN	0.6133	0	3	GAIN	2.98449
SIP1	chr12	67000001	68000000	3	GAIN	0.6659	0	3	GAIN	3.13377
SIP1	chr12	68000001	69000000	3	GAIN	0.6038	0	3	GAIN	2.9581
SIP1	chr12	69000001	70000000	3	GAIN	0.6234	0	3	GAIN	3.01273
SIP1	chr12	70000001	71000000	3	GAIN	0.5466	0	3	GAIN	2.80285
SIP1	chr12	71000001	72000000	3	GAIN	0.6376	0	3	GAIN	3.05278
SIP1	chr12	72000001	73000000	3	GAIN	0.6264	0	3	GAIN	3.02116
SIP1	chr12	73000001	74000000	3	GAIN	0.5902	0	3	GAIN	2.92063
SIP1	chr12	74000001	75000000	3	GAIN	0.6705	0	3	GAIN	3.14709
SIP1	chr12	75000001	76000000	3	GAIN	0.6887	0	3	GAIN	3.20019
SIP1	chr12	76000001	77000000	3	GAIN	0.6164	0	3	GAIN	2.99314
SIP1	chr12	77000001	78000000	3	GAIN	0.6495	0	3	GAIN	3.08664
SIP1	chr12	78000001	79000000	3	GAIN	0.6361	0	3	GAIN	3.04853
SIP1	chr12	79000001	80000000	3	GAIN	0.6626	0	3	GAIN	3.12425
SIP1	chr12	80000001	81000000	3	GAIN	0.5765	0	3	GAIN	2.88324
SIP1	chr12	81000001	82000000	3	GAIN	0.706	0	3	GAIN	3.25129
SIP1	chr12	82000001	83000000	3	GAIN	0.6504	0	3	GAIN	3.08922
SIP1	chr12	83000001	84000000	3	GAIN	0.5816	0	3	GAIN	2.89712
SIP1	chr12	84000001	85000000	3	GAIN	0.7741	0	3	GAIN	3.45851
SIP1	chr12	85000001	86000000	3	GAIN	0.7506	0	3	GAIN	3.38589
SIP1	chr12	86000001	87000000	3	GAIN	0.7791	0	3	GAIN	3.47411
SIP1	chr12	87000001	88000000	3	GAIN	0.6773	0	3	GAIN	3.16685
SIP1	chr12	88000001	89000000	3	GAIN	0.6007	0	3	GAIN	2.94953
SIP1	chr12	89000001	90000000	3	GAIN	0.6011	0	3	GAIN	2.95064
SIP1	chr12	90000001	91000000	3	GAIN	0.6251	0	3	GAIN	3.01751
SIP1	chr12	91000001	92000000	3	GAIN	0.6693	0	3	GAIN	3.14361
SIP1	chr12	92000001	93000000	3	GAIN	0.6233	0	3	GAIN	3.01245
SIP1	chr12	93000001	94000000	3	GAIN	0.6342	0	3	GAIN	3.04315
SIP1	chr12	94000001	95000000	3	GAIN	0.6495	0	3	GAIN	3.08664
SIP1	chr12	95000001	96000000	3	GAIN	0.6004	0	3	GAIN	2.9487
SIP1	chr12	96000001	97000000	3	GAIN	0.5892	0	3	GAIN	2.91789
SIP1	chr12	97000001	98000000	3	GAIN	0.6608	0	3	GAIN	3.11906
SIP1	chr12	98000001	99000000	3	GAIN	0.6619	0	3	GAIN	3.12223
SIP1	chr12	99000001	100000000	3	GAIN	0.7174	0	3	GAIN	3.2853
SIP1	chr12	100000001	101000000	3	GAIN	0.6222	0	3	GAIN	3.00937
SIP1	chr12	101000001	102000000	3	GAIN	0.6631	0	3	GAIN	3.12569
SIP1	chr12	102000001	103000000	3	GAIN	0.6329	0	3	GAIN	3.03948
SIP1	chr12	103000001	104000000	3	GAIN	0.6992	0	3	GAIN	3.23113
SIP1	chr12	104000001	105000000	3	GAIN	0.5525	0	3	GAIN	2.81858
SIP1	chr12	105000001	106000000	3	GAIN	0.6153	0	3	GAIN	2.99007
SIP1	chr12	106000001	107000000	3	GAIN	0.6247	0	3	GAIN	3.01638
SIP1	chr12	107000001	108000000	3	GAIN	0.6267	0	3	GAIN	3.022
SIP1	chr12	108000001	109000000	3	GAIN	0.6763	0	3	GAIN	3.16394
SIP1	chr12	109000001	110000000	3	GAIN	NA	0	NA	NA	NA
SIP1	chr12	110000001	111000000	3	GAIN	0.5782	0	3	GAIN	2.88786
SIP1	chr12	111000001	112000000	3	GAIN	0.5701	0	3	GAIN	2.86589
SIP1	chr12	112000001	113000000	3	GAIN	0.52	0	3	GAIN	2.73273
SIP1	chr12	113000001	114000000	3	GAIN	0.548	0	3	GAIN	2.80658
SIP1	chr12	114000001	115000000	3	GAIN	0.6241	0	3	GAIN	3.0147
SIP1	chr12	115000001	116000000	3	GAIN	0.5587	0	3	GAIN	2.83518
SIP1	chr12	116000001	117000000	3	GAIN	0.6283	0	3	GAIN	3.02651
SIP1	chr12	117000001	118000000	3	GAIN	0.5908	0	3	GAIN	2.92228
SIP1	chr12	118000001	119000000	3	GAIN	0.5658	0	3	GAIN	2.85428
SIP1	chr12	119000001	120000000	3	GAIN	0.5831	0	3	GAIN	2.90121
SIP1	chr12	120000001	121000000	3	GAIN	0.4884	0	3	GAIN	2.65108
SIP1	chr12	121000001	122000000	3	GAIN	NA	0	NA	NA	NA
SIP1	chr12	122000001	123000000	3	GAIN	NA	0	NA	NA	NA
SIP1	chr12	123000001	124000000	3	GAIN	NA	0	NA	NA	NA
SIP1	chr12	124000001	125000000	3	GAIN	0.5913	0	3	GAIN	2.92365
SIP1	chr12	125000001	126000000	3	GAIN	0.5786	0	3	GAIN	2.88895
SIP1	chr12	126000001	127000000	3	GAIN	0.6174	0	3	GAIN	2.99593
SIP1	chr12	127000001	128000000	3	GAIN	0.66	0	3	GAIN	3.11676
SIP1	chr12	128000001	129000000	3	GAIN	0.5719	0	3	GAIN	2.87076
SIP1	chr12	129000001	130000000	3	GAIN	0.5077	0	3	GAIN	2.70073
SIP1	chr12	130000001	131000000	3	GAIN	0.5409	0	3	GAIN	2.78772
SIP1	chr12	131000001	132000000	3	GAIN	0.536	0	3	GAIN	2.77475
SIP1	chr13	20000001	21000000	0	HOMD	-1.4678	0	0	HOMD	0.015625
SIP1	chr13	21000001	22000000	0	HOMD	-1.4029	0	0	HOMD	0.015625
SIP1	chr13	22000001	23000000	0	HOMD	-1.3268	0	0	HOMD	0.015625
SIP1	chr13	23000001	24000000	0	HOMD	-1.356	0	0	HOMD	0.015625
SIP1	chr13	24000001	25000000	0	HOMD	-1.4128	0	0	HOMD	0.015625
SIP1	chr13	25000001	26000000	0	HOMD	-1.3604	0	0	HOMD	0.015625
SIP1	chr13	26000001	27000000	0	HOMD	-1.3688	0	0	HOMD	0.015625
SIP1	chr13	27000001	28000000	0	HOMD	-1.3599	0	0	HOMD	0.015625
SIP1	chr13	28000001	29000000	0	HOMD	-1.2838	0	0	HOMD	0.0435911
SIP1	chr13	29000001	30000000	0	HOMD	-1.3786	0	0	HOMD	0.015625
SIP1	chr13	30000001	31000000	0	HOMD	-1.5032	0	0	HOMD	0.015625
SIP1	chr13	31000001	32000000	0	HOMD	-1.4451	0	0	HOMD	0.015625
SIP1	chr13	32000001	33000000	0	HOMD	-1.2812	0	0	HOMD	0.0455381
SIP1	chr13	33000001	34000000	0	HOMD	-1.3384	0	0	HOMD	0.015625
SIP1	chr13	34000001	35000000	0	HOMD	-1.388	0	0	HOMD	0.015625
SIP1	chr13	35000001	36000000	0	HOMD	-1.3983	0	0	HOMD	0.015625
SIP1	chr13	36000001	37000000	0	HOMD	-1.4427	0	0	HOMD	0.015625
SIP1	chr13	37000001	38000000	0	HOMD	-1.4073	0	0	HOMD	0.015625
SIP1	chr13	38000001	39000000	0	HOMD	-1.3432	0	0	HOMD	0.015625
SIP1	chr13	39000001	40000000	0	HOMD	-1.373	0	0	HOMD	0.015625
SIP1	chr13	40000001	41000000	0	HOMD	-1.4003	0	0	HOMD	0.015625
SIP1	chr13	41000001	42000000	0	HOMD	-1.3518	0	0	HOMD	0.015625
SIP1	chr13	42000001	43000000	0	HOMD	-1.3917	0	0	HOMD	0.015625
SIP1	chr13	43000001	44000000	0	HOMD	-1.3206	0	0	HOMD	0.0164069
SIP1	chr13	44000001	45000000	0	HOMD	-1.3989	0	0	HOMD	0.015625
SIP1	chr13	45000001	46000000	0	HOMD	-1.4161	0	0	HOMD	0.015625
SIP1	chr13	46000001	47000000	0	HOMD	-1.3339	0	0	HOMD	0.015625
SIP1	chr13	47000001	48000000	0	HOMD	-1.3411	0	0	HOMD	0.015625
SIP1	chr13	48000001	49000000	0	HOMD	-1.424	0	0	HOMD	0.015625
SIP1	chr13	49000001	50000000	0	HOMD	-1.3021	0	0	HOMD	0.0299862
SIP1	chr13	50000001	51000000	0	HOMD	-1.3546	0	0	HOMD	0.015625
SIP1	chr13	51000001	52000000	0	HOMD	-1.3617	0	0	HOMD	0.015625
SIP1	chr13	52000001	53000000	0	HOMD	-1.4585	0	0	HOMD	0.015625
SIP1	chr13	53000001	54000000	0	HOMD	-1.4289	0	0	HOMD	0.015625
SIP1	chr13	54000001	55000000	0	HOMD	-1.4109	0	0	HOMD	0.015625
SIP1	chr13	55000001	56000000	0	HOMD	-1.2039	0	0	HOMD	0.105056
SIP1	chr13	56000001	57000000	0	HOMD	-1.2231	0	0	HOMD	0.0899736
SIP1	chr13	57000001	58000000	0	HOMD	-1.2864	0	0	HOMD	0.0416477
SIP1	chr13	58000001	59000000	0	HOMD	-1.2531	0	0	HOMD	0.0668059
SIP1	chr13	59000001	60000000	0	HOMD	-1.4033	0	0	HOMD	0.015625
SIP1	chr13	60000001	61000000	0	HOMD	-1.3963	0	0	HOMD	0.015625
SIP1	chr13	61000001	62000000	0	HOMD	-1.3741	0	0	HOMD	0.015625
SIP1	chr13	62000001	63000000	0	HOMD	-1.1866	0	0	HOMD	0.118818
SIP1	chr13	63000001	64000000	0	HOMD	NA	0	0	HOMD	NA
SIP1	chr13	64000001	65000000	0	HOMD	-1.3134	0	0	HOMD	0.0216711
SIP1	chr13	65000001	66000000	0	HOMD	-1.19	0	0	HOMD	0.116101
SIP1	chr13	66000001	67000000	0	HOMD	-1.2678	0	0	HOMD	0.0556284
SIP1	chr13	67000001	68000000	0	HOMD	-1.2821	0	0	HOMD	0.0448638
SIP1	chr13	68000001	69000000	0	HOMD	-1.3055	0	0	HOMD	0.0274775
SIP1	chr13	69000001	70000000	0	HOMD	NA	0	0	HOMD	NA
SIP1	chr13	70000001	71000000	0	HOMD	-1.2383	0	0	HOMD	0.0781751
SIP1	chr13	71000001	72000000	0	HOMD	-1.2777	0	0	HOMD	0.0481646
SIP1	chr13	72000001	73000000	0	HOMD	-1.3319	0	0	HOMD	0.015625
SIP1	chr13	73000001	74000000	0	HOMD	-1.3618	0	0	HOMD	0.015625
SIP1	chr13	74000001	75000000	0	HOMD	-1.4137	0	0	HOMD	0.015625
SIP1	chr13	75000001	76000000	0	HOMD	-1.3562	0	0	HOMD	0.015625
SIP1	chr13	76000001	77000000	0	HOMD	-1.3517	0	0	HOMD	0.015625
SIP1	chr13	77000001	78000000	0	HOMD	-1.3254	0	0	HOMD	0.015625
SIP1	chr13	78000001	79000000	0	HOMD	-1.3626	0	0	HOMD	0.015625
SIP1	chr13	79000001	80000000	0	HOMD	-1.3173	0	0	HOMD	0.0188164
SIP1	chr13	80000001	81000000	0	HOMD	-1.3632	0	0	HOMD	0.015625
SIP1	chr13	81000001	82000000	0	HOMD	-1.3508	0	0	HOMD	0.015625
SIP1	chr13	82000001	83000000	0	HOMD	-1.257	0	0	HOMD	0.0638293
SIP1	chr13	83000001	84000000	0	HOMD	-1.2594	0	0	HOMD	0.0620016
SIP1	chr13	84000001	85000000	0	HOMD	-1.2877	0	0	HOMD	0.0406772
SIP1	chr13	85000001	86000000	0	HOMD	-1.1715	0	0	HOMD	0.130967
SIP1	chr13	87000001	88000000	0	HOMD	-1.2474	0	0	HOMD	0.0711708
SIP1	chr13	88000001	89000000	0	HOMD	-1.2895	0	0	HOMD	0.039335
SIP1	chr13	89000001	90000000	0	HOMD	-1.2484	0	0	HOMD	0.0704038
SIP1	chr13	90000001	91000000	0	HOMD	-1.1934	0	0	HOMD	0.113389
SIP1	chr13	91000001	92000000	0	HOMD	-1.3035	0	0	HOMD	0.0289525
SIP1	chr13	92000001	93000000	0	HOMD	-1.3144	0	0	HOMD	0.0209384
SIP1	chr13	93000001	94000000	0	HOMD	-1.305	0	0	HOMD	0.027846
SIP1	chr13	94000001	95000000	0	HOMD	-1.4421	0	0	HOMD	0.015625
SIP1	chr13	95000001	96000000	0	HOMD	-1.3071	0	0	HOMD	0.0262989
SIP1	chr13	96000001	97000000	0	HOMD	-1.3886	0	0	HOMD	0.015625
SIP1	chr13	97000001	98000000	0	HOMD	-1.2487	0	0	HOMD	0.0701738
SIP1	chr13	98000001	99000000	0	HOMD	-1.3884	0	0	HOMD	0.015625
SIP1	chr13	99000001	100000000	0	HOMD	-1.3525	0	0	HOMD	0.015625
SIP1	chr13	100000001	101000000	0	HOMD	-1.3735	0	0	HOMD	0.015625
SIP1	chr13	101000001	102000000	0	HOMD	-1.3551	0	0	HOMD	0.015625
SIP1	chr13	102000001	103000000	0	HOMD	-1.3155	0	0	HOMD	0.020133
SIP1	chr13	103000001	104000000	0	HOMD	-1.2319	0	0	HOMD	0.0831277
SIP1	chr13	104000001	105000000	0	HOMD	-1.3636	0	0	HOMD	0.015625
SIP1	chr13	105000001	106000000	0	HOMD	-1.2939	0	0	HOMD	0.0360611
SIP1	chr13	106000001	107000000	0	HOMD	-1.3906	0	0	HOMD	0.015625
SIP1	chr13	107000001	108000000	0	HOMD	-1.3674	0	0	HOMD	0.015625
SIP1	chr13	108000001	109000000	0	HOMD	-1.4118	0	0	HOMD	0.015625
SIP1	chr13	109000001	110000000	0	HOMD	-1.3524	0	0	HOMD	0.015625
SIP1	chr13	110000001	111000000	0	HOMD	-1.3912	0	0	HOMD	0.015625
SIP1	chr13	111000001	112000000	0	HOMD	-1.4247	0	0	HOMD	0.015625
SIP1	chr13	113000001	114000000	0	HOMD	-1.4375	0	0	HOMD	0.015625
SIP1	chr14	21000001	22000000	1	HETD	-0.3983	0	1	HETD	0.958257
SIP1	chr14	22000001	23000000	1	HETD	-0.344	0	1	HETD	1.03474
SIP1	chr14	23000001	24000000	1	HETD	-0.3933	0	1	HETD	0.965179
SIP1	chr14	24000001	25000000	1	HETD	-0.3577	0	1	HETD	1.01517
SIP1	chr14	25000001	26000000	1	HETD	-0.3729	0	1	HETD	0.993674
SIP1	chr14	26000001	27000000	1	HETD	-0.3429	0	1	HETD	1.03632
SIP1	chr14	27000001	28000000	1	HETD	-0.2991	0	1	HETD	1.10019
SIP1	chr14	28000001	29000000	1	HETD	-0.3573	0	1	HETD	1.01574
SIP1	chr14	29000001	30000000	1	HETD	-0.3249	0	1	HETD	1.06233
SIP1	chr14	30000001	31000000	1	HETD	-0.3573	0	1	HETD	1.01574
SIP1	chr14	31000001	32000000	1	HETD	-0.4008	0	1	HETD	0.954804
SIP1	chr14	32000001	33000000	1	HETD	-0.4029	0	1	HETD	0.951909
SIP1	chr14	33000001	34000000	1	HETD	-0.3415	0	1	HETD	1.03833
SIP1	chr14	34000001	35000000	1	HETD	-0.5372	0	1	HETD	0.775227
SIP1	chr14	35000001	36000000	1	HETD	-0.428	0	1	HETD	0.917626
SIP1	chr14	36000001	37000000	1	HETD	-0.3211	0	1	HETD	1.06787
SIP1	chr14	37000001	38000000	1	HETD	-0.451	0	1	HETD	0.886731
SIP1	chr14	38000001	39000000	1	HETD	-0.3776	0	1	HETD	0.987074
SIP1	chr14	39000001	40000000	1	HETD	-0.3346	0	1	HETD	1.04827
SIP1	chr14	40000001	41000000	1	HETD	-0.2966	0	1	HETD	1.1039
SIP1	chr14	41000001	42000000	1	HETD	-0.3099	0	1	HETD	1.08426
SIP1	chr14	42000001	43000000	1	HETD	-0.2593	0	1	HETD	1.15994
SIP1	chr14	43000001	44000000	1	HETD	-0.2652	0	1	HETD	1.15098
SIP1	chr14	44000001	45000000	1	HETD	-0.3802	0	1	HETD	0.983431
SIP1	chr14	45000001	46000000	1	HETD	-0.3406	0	1	HETD	1.03962
SIP1	chr14	46000001	47000000	1	HETD	-0.3703	0	1	HETD	0.997335
SIP1	chr14	47000001	48000000	1	HETD	-0.3697	0	1	HETD	0.998181
SIP1	chr14	48000001	49000000	1	HETD	-0.3166	0	1	HETD	1.07444
SIP1	chr14	49000001	50000000	1	HETD	-0.3542	0	1	HETD	1.02015
SIP1	chr14	50000001	51000000	1	HETD	-0.411	0	1	HETD	0.94078
SIP1	chr14	51000001	52000000	1	HETD	-0.3406	0	1	HETD	1.03962
SIP1	chr14	52000001	53000000	1	HETD	-0.3711	0	1	HETD	0.996208
SIP1	chr14	53000001	54000000	1	HETD	-0.3875	0	1	HETD	0.97324
SIP1	chr14	54000001	55000000	1	HETD	-0.37	0	1	HETD	0.997758
SIP1	chr14	55000001	56000000	1	HETD	-0.4209	0	1	HETD	0.927263
SIP1	chr14	56000001	57000000	1	HETD	-0.4022	0	1	HETD	0.952873
SIP1	chr14	57000001	58000000	1	HETD	-0.2927	0	1	HETD	1.10969
SIP1	chr14	58000001	59000000	1	HETD	-0.3561	0	1	HETD	1.01745
SIP1	chr14	59000001	60000000	1	HETD	-0.3864	0	1	HETD	0.974772
SIP1	chr14	60000001	61000000	1	HETD	-0.4064	0	1	HETD	0.947092
SIP1	chr14	61000001	62000000	1	HETD	-0.3924	0	1	HETD	0.966428
SIP1	chr14	62000001	63000000	1	HETD	-0.3029	0	1	HETD	1.09457
SIP1	chr14	63000001	64000000	1	HETD	-0.3849	0	1	HETD	0.976864
SIP1	chr14	64000001	65000000	1	HETD	-0.4519	0	1	HETD	0.885532
SIP1	chr14	65000001	66000000	1	HETD	-0.354	0	1	HETD	1.02044
SIP1	chr14	66000001	67000000	1	HETD	-0.318	0	1	HETD	1.07239
SIP1	chr14	67000001	68000000	1	HETD	-0.3957	0	1	HETD	0.961853
SIP1	chr14	68000001	69000000	1	HETD	-0.3783	0	1	HETD	0.986092
SIP1	chr14	69000001	70000000	1	HETD	-0.348	0	1	HETD	1.02901
SIP1	chr14	70000001	71000000	1	HETD	-0.3979	0	1	HETD	0.95881
SIP1	chr14	71000001	72000000	1	HETD	-0.4452	0	1	HETD	0.894476
SIP1	chr14	72000001	73000000	1	HETD	-0.3532	0	1	HETD	1.02158
SIP1	chr14	73000001	74000000	1	HETD	-0.3741	0	1	HETD	0.991987
SIP1	chr14	74000001	75000000	1	HETD	-0.54	0	1	HETD	0.771715
SIP1	chr14	75000001	76000000	1	HETD	-0.3368	0	1	HETD	1.0451
SIP1	chr14	76000001	77000000	1	HETD	-0.3582	0	1	HETD	1.01446
SIP1	chr14	77000001	78000000	1	HETD	-0.3887	0	1	HETD	0.97157
SIP1	chr14	78000001	79000000	1	HETD	-0.3887	0	1	HETD	0.97157
SIP1	chr14	79000001	80000000	1	HETD	-0.4663	0	1	HETD	0.86645
[truncated: 37,346 more rows]
